# Supplementary material for: ZNF671 Silencing Affects Signaling Pathways in Head and Neck Cancer via Activation of Oncogenic Non-Coding RNAs
Source: Biomedicines. 2024 Oct 29;12(11):2482. doi: 10.3390/biomedicines12112482 (PMC11592198; doi:10.3390/biomedicines12112482)
Supplement: Supplementary file 1 [file biomedicines-12-02482-s001.zip › Supplementary Table S1.xlsx]

## Sheet: ZNF671 DEG P05 
ENSG_ID	featureCounts EmptyVector 100_2	featureCounts EmptyVector 100_4	featureCounts ZNF671 100_4	featureCounts ZNF671 100_15	GeneID	Base mean	log2(FC)	StdErr	Wald-Stats	P-value	P-adj	Chromosome	Start	End	Strand	Gene name
ENSG00000021300.14	839.429	1337.96	46.8991	42.6958	ENSG00000021300.14	566.745	-4.00829	0.284574	-14.0852	4.68e-45	4.33e-41	chr11	73646177	73662819	+	PLEKHB1
ENSG00000225980.4	175.038	246.962	2.87137	3.28429	ENSG00000225980.4	107.039	-3.94066	0.386387	-10.1987	2.01e-24	1.96e-21	chr19	9265439	9268819	-	OR7E19P
ENSG00000100024.15	197.623	463.177	3.8285	12.0424	ENSG00000100024.15	169.168	-3.76046	0.380177	-9.89133	4.54e-23	4e-20	chr22	24494106	24528390	+	UPB1
ENSG00000092969.12	764.144	556.408	36.3707	28.4639	ENSG00000092969.12	346.347	-3.72722	0.295639	-12.6073	1.92e-36	7.12e-33	chr1	218345335	218444619	+	TGFB2
ENSG00000163810.12	142.101	263.823	9.57125	2.18953	ENSG00000163810.12	104.421	-3.36354	0.392478	-8.57001	1.03e-17	4.91e-15	chr3	44874607	44914990	+	TGM4
ENSG00000232677.10	493.117	1001.73	51.6847	41.601	ENSG00000232677.10	397.034	-3.34742	0.314747	-10.6353	2.04e-26	2.52e-23	chr19	36259539	36331770	-	LINC00665
ENSG00000120337.10	2493.82	3402.92	307.237	151.077	ENSG00000120337.10	1588.76	-3.24752	0.277634	-11.6971	1.32e-31	2.44e-28	chr1	173039201	173050941	-	TNFSF18
ENSG00000145934.17	2310.31	4164.63	223.01	295.586	ENSG00000145934.17	1748.38	-3.24725	0.267771	-12.127	7.6e-34	2.01e-30	chr5	166979028	168264157	+	TENM2
ENSG00000228437.5	1763.55	823.206	61.256	151.077	ENSG00000228437.5	699.773	-2.95433	0.33046	-8.94006	3.89e-19	2.48e-16	chr1	221966340	221984964	+	LINC02474
ENSG00000268601.1	987.176	1632.53	157.926	106.192	ENSG00000268601.1	720.955	-2.9089	0.27979	-10.3967	2.57e-25	2.79e-22	chr19	43794308	43795658	-	ENSG00000268601
ENSG00000159871.15	13603.1	21111.8	2303.8	1416.62	ENSG00000159871.15	9608.82	-2.90404	0.257146	-11.2934	1.41e-29	2.38e-26	chr19	43785873	43827206	-	LYPD5
ENSG00000120594.17	558.051	1105.87	46.8991	100.718	ENSG00000120594.17	452.885	-2.88425	0.325881	-8.85063	8.7e-19	5.2e-16	chr10	19816238	20289856	+	PLXDC2
ENSG00000166592.12	254.087	910.486	39.2421	51.4539	ENSG00000166592.12	313.817	-2.80625	0.363393	-7.72234	1.14e-14	3.99e-12	chr16	66921678	66925536	-	RRAD
ENSG00000162772.17	6899.88	6878.23	783.885	998.425	ENSG00000162772.17	3890.11	-2.76252	0.211086	-13.0872	3.9e-39	2.12e-35	chr1	212565333	212620777	+	ATF3
ENSG00000285904.1	144.924	160.674	10.5284	12.0424	ENSG00000285904.1	82.0421	-2.71848	0.377301	-7.20507	5.8e-13	1.49e-10	chr7	140640908	140669476	+	ENSG00000285904
ENSG00000171827.11	79.9904	349.119	7.657	14.2319	ENSG00000171827.11	112.75	-2.70724	0.40843	-6.6284	3.39e-11	6.04e-09	chr19	37467584	37488652	+	ZNF570
ENSG00000196263.8	908.127	1435.16	180.897	82.1073	ENSG00000196263.8	651.571	-2.68579	0.304964	-8.80692	1.29e-18	7e-16	chr19	56507849	56530221	+	ZNF471
ENSG00000258667.2	331.254	469.128	57.4275	21.8953	ENSG00000258667.2	219.926	-2.66641	0.340451	-7.83199	4.8e-15	1.78e-12	chr14	61707563	61751099	-	HIF1A-AS3
ENSG00000099998.19	160.922	443.341	22.971	29.5586	ENSG00000099998.19	164.198	-2.63613	0.369667	-7.1311	9.96e-13	2.39e-10	chr22	24219653	24245108	-	GGT5
ENSG00000181007.9	724.619	1792.21	178.982	97.434	ENSG00000181007.9	698.311	-2.63219	0.325153	-8.09522	5.72e-16	2.3e-13	chr19	36383119	36418644	-	ZFP82
ENSG00000130513.7	1226.21	2552.93	214.396	257.27	ENSG00000130513.7	1062.7	-2.62473	0.285597	-9.19033	3.92e-20	2.79e-17	chr19	18374730	18389176	+	GDF15
ENSG00000283646.2	47.0532	278.7	2.87137	8.75811	ENSG00000283646.2	84.3456	-2.57949	0.424324	-6.07907	1.21e-09	1.57e-07	chr3	46416523	46423591	-	LINC02009
ENSG00000078401.7	3058.46	3221.41	407.735	514.539	ENSG00000078401.7	1800.54	-2.5773	0.218673	-11.7861	4.6e-32	1.07e-28	chr6	12290360	12297194	+	EDN1
ENSG00000120129.6	8733.07	7953.36	1315.09	1406.77	ENSG00000120129.6	4852.07	-2.46726	0.200041	-12.3338	5.96e-35	1.84e-31	chr5	172768095	172771195	-	DUSP1
ENSG00000155465.20	140.218	466.153	16.2711	38.3167	ENSG00000155465.20	165.24	-2.45996	0.387893	-6.34186	2.27e-10	3.42e-08	chr14	22773221	22829820	-	SLC7A7
ENSG00000227507.3	4461.58	5584.91	733.157	891.138	ENSG00000227507.3	2917.7	-2.44709	0.219166	-11.1655	6.02e-29	9.28e-26	chr6	31580524	31582522	-	LTB
ENSG00000170345.10	36906.6	27185.6	3471.49	6294.89	ENSG00000170345.10	18464.7	-2.44578	0.257721	-9.49002	2.31e-21	1.78e-18	chr14	75278825	75282230	+	FOS
ENSG00000243137.8	395.247	353.086	43.0706	62.4016	ENSG00000243137.8	213.451	-2.41205	0.304436	-7.92302	2.32e-15	8.76e-13	chr19	43192701	43207299	-	PSG4
ENSG00000260633.1	228.678	337.217	29.6709	44.8853	ENSG00000260633.1	160.113	-2.3764	0.334534	-7.1036	1.22e-12	2.85e-10	chr3	134347287	134349233	-	ENSG00000260633
ENSG00000136244.12	361.368	353.086	55.5132	49.2644	ENSG00000136244.12	204.808	-2.37637	0.298823	-7.95244	1.83e-15	7.05e-13	chr7	22725883	22732002	+	IL6
ENSG00000287709.2	259.734	418.546	39.2421	53.6434	ENSG00000287709.2	192.791	-2.36952	0.325267	-7.28485	3.22e-13	8.9e-11	chr5	57650631	57750243	+	ENSG00000287709
ENSG00000258808.1	27.2908	229.109	4.78562	3.28429	ENSG00000258808.1	66.1175	-2.36688	0.430026	-5.50404	3.71e-08	3.49e-06	chr14	51392127	51397135	-	LINC02310
ENSG00000196437.12	1263.85	1427.22	259.381	185.015	ENSG00000196437.12	783.866	-2.36554	0.24531	-9.64307	5.26e-22	4.43e-19	chr19	37411154	37469275	-	ZNF569
ENSG00000141404.17	328.431	771.632	48.8134	95.2445	ENSG00000141404.17	311.03	-2.35093	0.342733	-6.85938	6.92e-12	1.44e-09	chr18	11689263	11885685	+	GNAL
ENSG00000172137.19	147.747	202.33	24.8852	15.3267	ENSG00000172137.19	97.5723	-2.34843	0.366718	-6.4039	1.51e-10	2.34e-08	chr16	71358712	71390436	+	CALB2
ENSG00000101307.16	255.969	771.632	59.3417	72.2544	ENSG00000101307.16	289.799	-2.33583	0.350698	-6.66052	2.73e-11	4.95e-09	chr20	1561384	1620061	-	SIRPB1
ENSG00000018869.18	78.1083	247.954	19.1425	6.56858	ENSG00000018869.18	87.9432	-2.32067	0.409413	-5.66828	1.44e-08	1.51e-06	chr19	56375845	56393538	-	ZNF582
ENSG00000186594.15	1319.37	3250.18	407.735	287.923	ENSG00000186594.15	1316.3	-2.31817	0.304289	-7.61833	2.57e-14	8.06e-12	chr17	1711446	1717174	-	MIR22HG
ENSG00000179761.12	214.563	691.295	37.3279	71.1597	ENSG00000179761.12	253.586	-2.316	0.36798	-6.29381	3.1e-10	4.48e-08	chr17	28950512	29057216	+	PIPOX
ENSG00000154928.19	187.272	127.944	22.0139	14.2319	ENSG00000154928.19	87.8654	-2.29624	0.374663	-6.12882	8.85e-10	1.19e-07	chr3	134795259	135260467	+	EPHB1
ENSG00000210100.1	161.863	338.209	31.5851	32.8429	ENSG00000210100.1	141.125	-2.29439	0.356271	-6.44002	1.19e-10	1.92e-08	chrM	4262	4331	+	MT-TI
ENSG00000258616.5	41.4068	117.034	2.87137	4.37906	ENSG00000258616.5	41.4228	-2.26579	0.42756	-5.29936	1.16e-07	9.48e-06	chr14	45706249	45715952	-	LINC02303
ENSG00000108602.18	590.047	1823.95	136.869	212.384	ENSG00000108602.18	690.812	-2.26498	0.336162	-6.73776	1.61e-11	3.07e-09	chr17	19737983	19748943	-	ALDH3A1
ENSG00000079263.19	70.5798	355.07	24.8852	10.9476	ENSG00000079263.19	115.371	-2.24475	0.411723	-5.45207	4.98e-08	4.54e-06	chr2	230203109	230313215	+	SP140
ENSG00000248323.8	130.808	411.603	26.7995	38.3167	ENSG00000248323.8	151.882	-2.23898	0.378783	-5.91098	3.4e-09	4.06e-07	chr5	91054833	91314547	-	LUCAT1
ENSG00000216588.9	48.9353	98.1896	1.91425	5.47382	ENSG00000216588.9	38.6283	-2.231	0.427064	-5.22404	1.75e-07	1.34e-05	chr19	44613562	44636781	+	IGSF23
ENSG00000196867.8	810.256	1090	216.31	91.9602	ENSG00000196867.8	552.133	-2.23048	0.306341	-7.28104	3.31e-13	9.02e-11	chr19	56538947	56556808	+	ZFP28
ENSG00000163884.4	298.317	336.225	25.8424	66.7806	ENSG00000163884.4	181.791	-2.2237	0.343617	-6.47145	9.71e-11	1.59e-08	chr3	126342634	126357408	-	KLF15
ENSG00000175841.8	102.576	341.184	29.6709	19.7058	ENSG00000175841.8	123.284	-2.22116	0.390397	-5.6895	1.27e-08	1.36e-06	chr3	101521890	101522979	+	FAM172BP
ENSG00000165887.12	469.591	1258.61	160.797	105.097	ENSG00000165887.12	498.524	-2.21198	0.330608	-6.69065	2.22e-11	4.07e-09	chr10	97572498	97583884	+	ANKRD2
ENSG00000143839.15	159.981	314.405	41.1564	22.99	ENSG00000143839.15	134.633	-2.20176	0.362931	-6.06662	1.31e-09	1.68e-07	chr1	204154818	204190324	-	REN
ENSG00000145113.22	2726.26	6320.83	224.924	421.484	ENSG00000145113.22	2423.38	-2.15593	0.424799	-5.07516	3.87e-07	2.69e-05	chr3	195746764	195811973	-	MUC4
ENSG00000099994.11	9076.56	18655	1999.43	3208.75	ENSG00000099994.11	8234.95	-2.11821	0.282519	-7.49759	6.5e-14	1.97e-11	chr22	24181486	24189106	+	SUSD2
ENSG00000226985.7	40.4657	55.5416	0.957125	1.09476	ENSG00000226985.7	24.5148	-2.10874	0.432069	-4.88055	1.06e-06	6.26e-05	chrX	13333951	13403035	+	LINC01203
ENSG00000124459.12	4683.67	7943.44	1375.39	1163.73	ENSG00000124459.12	3791.56	-2.1043	0.247787	-8.49238	2.02e-17	9.14e-15	chr19	43912623	43935282	-	ZNF45
ENSG00000120051.15	54.5817	117.034	5.74275	8.75811	ENSG00000120051.15	46.5292	-2.1019	0.418989	-5.01659	5.26e-07	3.4e-05	chr10	104353832	104455102	+	CFAP58
ENSG00000118523.6	25110.4	33058.2	7244.48	4717.34	ENSG00000118523.6	17532.6	-2.09361	0.237507	-8.81492	1.2e-18	6.84e-16	chr6	131948175	131951372	-	CCN2
ENSG00000268093.1	97.8706	202.33	21.0567	18.611	ENSG00000268093.1	84.9671	-2.09107	0.384583	-5.43723	5.41e-08	4.89e-06	chr19	48619271	48624132	-	ENSG00000268093
ENSG00000197016.12	94.1064	123.977	16.2711	9.85288	ENSG00000197016.12	61.0518	-2.08621	0.39617	-5.26596	1.39e-07	1.1e-05	chr19	56567467	56588911	+	ZNF470
ENSG00000229544.9	150.57	203.322	30.628	25.1796	ENSG00000229544.9	102.425	-2.07174	0.355314	-5.83072	5.52e-09	6.19e-07	chr10	124445242	124450035	-	NKX1-2
ENSG00000160868.16	19.7623	129.928	0.957125	3.28429	ENSG00000160868.16	38.4829	-2.04856	0.432008	-4.74195	2.12e-06	0.000111967	chr7	99756959	99784248	-	CYP3A4
ENSG00000196154.12	1120.81	2431.93	303.409	401.778	ENSG00000196154.12	1064.48	-2.02604	0.2916	-6.94802	3.7e-12	8.07e-10	chr1	153543612	153550136	-	S100A4
ENSG00000105967.16	27.2908	143.813	5.74275	4.37906	ENSG00000105967.16	45.3064	-2.00909	0.430297	-4.66907	3.03e-06	0.000152221	chr7	115935147	116159896	-	TFEC
ENSG00000183668.18	798.022	971.978	121.555	238.659	ENSG00000183668.18	532.553	-2.00522	0.287973	-6.96322	3.33e-12	7.33e-10	chr19	43211790	43269530	-	PSG9
ENSG00000172243.18	55.5228	163.649	3.8285	16.4215	ENSG00000172243.18	59.8555	-1.98877	0.422293	-4.70944	2.48e-06	0.000126798	chr12	10116776	10130258	-	CLEC7A
ENSG00000157064.11	2069.4	4425.48	552.261	805.746	ENSG00000157064.11	1963.22	-1.97122	0.287355	-6.85986	6.89e-12	1.44e-09	chr1	183248236	183418380	-	NMNAT2
ENSG00000225383.8	359.486	703.196	139.74	44.8853	ENSG00000225383.8	311.827	-1.96923	0.35533	-5.54198	2.99e-08	2.9e-06	chr10	10784436	10795047	-	SFTA1P
ENSG00000023445.16	3201.5	6917.91	782.928	1318.1	ENSG00000023445.16	3055.11	-1.96532	0.293508	-6.69598	2.14e-11	3.97e-09	chr11	102317449	102339403	+	BIRC3
ENSG00000286966.1	510.057	1093.97	135.912	187.205	ENSG00000286966.1	481.786	-1.96448	0.30805	-6.37714	1.8e-10	2.74e-08	chr1	183613536	183619335	+	ENSG00000286966
ENSG00000136383.7	406.54	996.773	99.541	167.499	ENSG00000136383.7	417.588	-1.96409	0.330741	-5.93844	2.88e-09	3.53e-07	chr15	84817355	84873479	+	ALPK3
ENSG00000232810.4	72.4619	86.2879	7.657	10.9476	ENSG00000232810.4	44.3386	-1.94005	0.412408	-4.70419	2.55e-06	0.000129634	chr6	31575564	31578336	+	TNF
ENSG00000134198.10	187.272	157.698	31.5851	31.7482	ENSG00000134198.10	102.076	-1.92966	0.349618	-5.51935	3.4e-08	3.26e-06	chr1	115048010	115089503	-	TSPAN2
ENSG00000198046.13	21.6445	79.3452	1.91425	0	ENSG00000198046.13	25.726	-1.92111	0.430607	-4.46139	8.14e-06	0.000340366	chr19	56439324	56478065	-	ZNF667
ENSG00000181585.7	142.101	435.407	38.285	60.212	ENSG00000181585.7	169.001	-1.90799	0.373023	-5.11493	3.14e-07	2.23e-05	chr3	46694527	46710886	+	TMIE
ENSG00000235823.4	1781.43	2000.49	357.007	544.098	ENSG00000235823.4	1170.76	-1.88928	0.243952	-7.74448	9.6e-15	3.42e-12	chr10	100373098	100454043	+	OLMALINC
ENSG00000081181.8	2971.88	5596.81	1024.12	979.814	ENSG00000081181.8	2643.16	-1.88482	0.259912	-7.25178	4.11e-13	1.1e-10	chr14	67619919	67651708	+	ARG2
ENSG00000277639.2	122.338	187.453	11.4855	37.222	ENSG00000277639.2	89.6247	-1.87971	0.391609	-4.79997	1.59e-06	8.72e-05	chr16	53035689	53052873	-	ENSG00000277639
ENSG00000147180.17	63.0513	43.6398	3.8285	4.37906	ENSG00000147180.17	28.7247	-1.86202	0.429797	-4.33232	1.48e-05	0.000560923	chrX	85243990	85273362	+	ZNF711
ENSG00000120156.22	15.9981	78.3533	0	1.09476	ENSG00000120156.22	23.8615	-1.83779	0.427981	-4.2941	1.75e-05	0.000648197	chr9	27109140	27230174	+	TEK
ENSG00000196110.8	738.735	1474.83	249.81	266.028	ENSG00000196110.8	682.35	-1.83758	0.28575	-6.43073	1.27e-10	2.03e-08	chr19	9291139	9309838	-	ZNF699
ENSG00000231971.6	42.3479	68.4352	1.91425	6.56858	ENSG00000231971.6	29.8165	-1.82498	0.430735	-4.2369	2.27e-05	0.000800729	chr6	134428238	134520585	-	CT69
ENSG00000272482.1	121.397	248.945	22.0139	44.8853	ENSG00000272482.1	109.31	-1.82262	0.377659	-4.82611	1.39e-06	7.81e-05	chr1	12618899	12619244	-	ENSG00000272482
ENSG00000127578.7	82.8136	207.289	28.7137	18.611	ENSG00000127578.7	84.3569	-1.82163	0.393283	-4.63186	3.62e-06	0.000175639	chr16	629238	634117	+	WFIKKN1
ENSG00000182687.4	31.0551	141.829	6.69987	9.85288	ENSG00000182687.4	47.3593	-1.81697	0.42793	-4.24595	2.18e-05	0.000777187	chr17	76074780	76077537	+	GALR2
ENSG00000173432.13	4633.8	4797.41	764.743	1551.28	ENSG00000173432.13	2936.81	-1.81005	0.266615	-6.78902	1.13e-11	2.25e-09	chr11	18266259	18269977	+	SAA1
ENSG00000114854.8	258.793	978.921	21.0567	32.8429	ENSG00000114854.8	322.903	-1.80055	0.430699	-4.18052	2.91e-05	0.000970198	chr3	52451099	52454041	-	TNNC1
ENSG00000111341.10	191.977	599.056	88.0555	71.1597	ENSG00000111341.10	237.562	-1.7972	0.357628	-5.02534	5.03e-07	3.31e-05	chr12	14880863	14885857	-	MGP
ENSG00000267123.7	223.032	322.34	64.1274	59.1173	ENSG00000267123.7	167.154	-1.79147	0.318949	-5.61679	1.95e-08	1.96e-06	chr17	78605232	78632155	-	SCAT1
ENSG00000257732.1	307.728	557.4	89.0126	110.571	ENSG00000257732.1	266.178	-1.79085	0.310846	-5.76121	8.35e-09	9.15e-07	chr12	104262313	104280722	-	ENSG00000257732
ENSG00000162366.8	4917.06	5205.04	684.344	1740.67	ENSG00000162366.8	3136.78	-1.78965	0.292217	-6.12439	9.1e-10	1.21e-07	chr1	47183581	47191044	-	PDZK1IP1
ENSG00000073734.10	19.7623	161.666	7.657	6.56858	ENSG00000073734.10	48.9134	-1.78191	0.431421	-4.13033	3.62e-05	0.00117045	chr2	168915497	169031324	-	ABCB11
ENSG00000235470.5	215.504	365.98	31.5851	86.4864	ENSG00000235470.5	174.889	-1.77899	0.360793	-4.93077	8.19e-07	5.02e-05	chr10	103479602	103517393	-	NEURL1-AS1
ENSG00000069122.19	169.391	251.921	37.3279	53.6434	ENSG00000069122.19	128.071	-1.77139	0.343658	-5.1545	2.54e-07	1.85e-05	chr6	46852521	46954943	-	ADGRF5
ENSG00000138131.4	2136.21	4539.53	211.525	481.696	ENSG00000138131.4	1842.24	-1.7681	0.428705	-4.12427	3.72e-05	0.00119332	chr10	98247689	98268194	-	LOXL4
ENSG00000111339.12	12.2338	84.3042	0	1.09476	ENSG00000111339.12	24.4082	-1.76391	0.426115	-4.13953	3.48e-05	0.00113237	chr12	14825568	14843526	-	ART4
ENSG00000132744.8	114.81	144.805	24.8852	26.2743	ENSG00000132744.8	77.6936	-1.75802	0.370996	-4.73864	2.15e-06	0.000113489	chr11	67642554	67650730	-	ACY3
ENSG00000268416.1	45.1711	73.3943	5.74275	7.66335	ENSG00000268416.1	32.9929	-1.73594	0.426204	-4.07301	4.64e-05	0.00143682	chr19	20746922	20755250	-	ENSG00000268416
ENSG00000236719.5	88.46	137.862	14.3569	26.2743	ENSG00000236719.5	66.7384	-1.73455	0.393025	-4.41334	1.02e-05	0.000412367	chr1	180509379	180566523	+	OVAAL
ENSG00000103381.12	172.215	227.125	44.9849	47.0749	ENSG00000103381.12	122.85	-1.71819	0.336053	-5.11284	3.17e-07	2.25e-05	chr16	12659798	12803887	-	CPPED1
ENSG00000215553.3	74.344	148.772	19.1425	20.8005	ENSG00000215553.3	65.7648	-1.7168	0.395485	-4.34101	1.42e-05	0.000547057	chr20	22732801	22734089	-	KRT18P3
ENSG00000113721.14	61.1691	167.617	14.3569	22.99	ENSG00000113721.14	66.5332	-1.715	0.407193	-4.21175	2.53e-05	0.000880205	chr5	150113838	150155872	-	PDGFRB
ENSG00000176753.5	18.8213	141.829	5.74275	7.66335	ENSG00000176753.5	43.5142	-1.70816	0.431785	-3.95604	7.62e-05	0.00217048	chr15	40250663	40252969	-	PAK6-AS1
ENSG00000235888.4	213.621	473.095	38.285	107.287	ENSG00000235888.4	208.072	-1.70387	0.367335	-4.63845	3.51e-06	0.000171478	chr21	38988568	39062894	-	ENSG00000235888
ENSG00000125740.14	5685.91	3063.71	314.894	760.861	ENSG00000125740.14	2456.34	-1.70271	0.426568	-3.99166	6.56e-05	0.00193432	chr19	45467994	45475179	+	FOSB
ENSG00000255860.3	10.3517	100.173	0.957125	2.18953	ENSG00000255860.3	28.4179	-1.70134	0.427849	-3.9765	6.99e-05	0.00201682	chr11	72172454	72177954	+	ENSG00000255860
ENSG00000110944.9	143.042	386.808	48.8134	65.6858	ENSG00000110944.9	161.087	-1.69397	0.363966	-4.65421	3.25e-06	0.00016186	chr12	56334173	56340410	+	IL23A
ENSG00000258130.8	73.403	246.962	26.7995	31.7482	ENSG00000258130.8	94.7281	-1.69107	0.396889	-4.26081	2.04e-05	0.000735113	chr16	30204315	30209071	-	ENSG00000258130
ENSG00000072952.20	142.101	553.432	67.9559	76.6335	ENSG00000072952.20	210.031	-1.68974	0.374483	-4.51219	6.42e-06	0.000283272	chr11	10573090	10693988	-	IRAG1
ENSG00000256223.6	637.1	814.28	214.396	182.826	ENSG00000256223.6	462.15	-1.68434	0.257048	-6.55265	5.65e-11	9.6e-09	chr12	133130574	133159465	+	ZNF10
ENSG00000283072.3	64.9334	137.862	14.3569	20.8005	ENSG00000283072.3	59.4882	-1.68341	0.404228	-4.16452	3.12e-05	0.00102787	chr20	22684957	22746991	+	ENSG00000283072
ENSG00000198948.12	288.907	512.768	86.1412	114.95	ENSG00000198948.12	250.692	-1.68275	0.31352	-5.36729	7.99e-08	7.05e-06	chr4	169986596	170033031	-	MFAP3L
ENSG00000181143.15	2647.21	4850.96	665.202	1296.2	ENSG00000181143.15	2364.89	-1.68123	0.291426	-5.76896	7.98e-09	8.84e-07	chr19	8848843	8981342	-	MUC16
ENSG00000103184.12	79.0494	163.649	17.2282	28.4639	ENSG00000103184.12	72.0977	-1.6767	0.394721	-4.2478	2.16e-05	0.000776075	chr16	4958329	5019157	+	SEC14L5
ENSG00000267309.1	435.713	1095.95	202.91	179.541	ENSG00000267309.1	478.53	-1.67663	0.317734	-5.27685	1.31e-07	1.04e-05	chr19	36489648	36491040	+	ZNF566-AS1
ENSG00000189350.13	27.2908	146.789	7.657	12.0424	ENSG00000189350.13	48.4447	-1.67507	0.428904	-3.90546	9.4e-05	0.00252339	chr2	28956610	29052230	+	TOGARAM2
ENSG00000198482.14	79.0494	27.7708	0.957125	6.56858	ENSG00000198482.14	28.5865	-1.67428	0.431995	-3.87568	0.000106326	0.00276089	chr19	52527651	52564464	+	ZNF808
ENSG00000142871.18	39719.5	41357.7	13256.2	10352.1	ENSG00000142871.18	26171.4	-1.67254	0.205733	-8.12967	4.3e-16	1.77e-13	chr1	85580760	85584589	+	CCN1
ENSG00000162891.11	51.7585	20.8281	0.957125	1.09476	ENSG00000162891.11	18.6596	-1.66897	0.427917	-3.90022	9.61e-05	0.00256273	chr1	206865622	206869223	+	IL20
ENSG00000105655.19	5194.67	6570.77	1424.2	1951.96	ENSG00000105655.19	3785.4	-1.66645	0.227365	-7.3294	2.31e-13	6.59e-11	chr19	18434387	18438167	-	ISYNA1
ENSG00000121454.6	97.8706	102.157	12.4426	25.1796	ENSG00000121454.6	59.4124	-1.66573	0.396595	-4.20008	2.67e-05	0.00090975	chr1	180230263	180278984	+	LHX4
ENSG00000198796.7	407.481	1117.77	225.881	145.604	ENSG00000198796.7	474.185	-1.66432	0.332978	-4.99829	5.78e-07	3.67e-05	chr18	58481246	58629091	-	ALPK2
ENSG00000258279.4	470.532	752.787	156.011	174.067	ENSG00000258279.4	388.349	-1.66211	0.280918	-5.91671	3.28e-09	3.97e-07	chr12	52164114	52223813	+	LINC00592
ENSG00000120937.9	745.322	1791.22	175.154	74.444	ENSG00000120937.9	696.534	-1.6612	0.431592	-3.84901	0.000118597	0.0029833	chr1	11857463	11858945	-	NPPB
ENSG00000131471.7	34.8194	96.206	5.74275	9.85288	ENSG00000131471.7	36.6552	-1.65898	0.428047	-3.87569	0.000106323	0.00276089	chr17	42851183	42858130	+	AOC3
ENSG00000227220.1	127.985	195.387	48.8134	16.4215	ENSG00000227220.1	97.1517	-1.65775	0.385218	-4.30341	1.68e-05	0.000626542	chr6	131950945	132077393	+	CCN2-AS1
ENSG00000230615.8	84.6957	103.149	15.314	20.8005	ENSG00000230615.8	55.9897	-1.6485	0.395448	-4.16869	3.06e-05	0.00101644	chr1	44030413	44115913	+	ENSG00000230615
ENSG00000267260.3	199.506	338.209	68.913	65.6858	ENSG00000267260.3	168.078	-1.64736	0.327162	-5.0353	4.77e-07	3.2e-05	chr19	36773111	36777078	+	ENSG00000267260
ENSG00000242444.3	57.4049	49.5907	6.69987	6.56858	ENSG00000242444.3	30.066	-1.64723	0.427053	-3.85721	0.000114689	0.00292241	chr12	4109660	4118132	-	ENSG00000242444
ENSG00000178301.4	168.45	478.055	77.5271	73.3492	ENSG00000178301.4	199.345	-1.63961	0.355678	-4.60981	4.03e-06	0.000190356	chr11	77589390	77610356	+	AQP11
ENSG00000143369.15	4299.72	8693.25	1986.99	1650.9	ENSG00000143369.15	4157.72	-1.6373	0.268473	-6.09855	1.07e-09	1.4e-07	chr1	150508061	150513789	+	ECM1
ENSG00000139055.7	150.57	321.348	53.599	60.212	ENSG00000139055.7	146.432	-1.6195	0.350846	-4.61599	3.91e-06	0.000186683	chr12	14914038	14938537	-	ERP27
ENSG00000287126.1	537.347	1537.31	237.367	302.155	ENSG00000287126.1	653.545	-1.61163	0.32447	-4.96697	6.8e-07	4.23e-05	chr2	3568504	3575100	-	ENSG00000287126
ENSG00000102981.10	359.486	643.688	145.483	128.087	ENSG00000102981.10	319.186	-1.61096	0.299271	-5.38293	7.33e-08	6.52e-06	chr16	67660945	67662774	+	PARD6A
ENSG00000204758.8	116.692	349.119	55.5132	49.2644	ENSG00000204758.8	142.647	-1.6099	0.373047	-4.31553	1.59e-05	0.000597926	chr5	172954785	172959392	-	ENSG00000204758
ENSG00000260239.2	4.70532	108.108	0.957125	0	ENSG00000260239.2	28.4426	-1.60359	0.419958	-3.81845	0.000134293	0.00330187	chr6	4488797	4495769	+	LINC02533
ENSG00000235109.8	1249.73	2707.65	390.507	689.701	ENSG00000235109.8	1259.4	-1.60335	0.303296	-5.28641	1.25e-07	1e-05	chr6	28324692	28356271	-	ZSCAN31
ENSG00000180479.14	707.68	1415.32	291.923	309.818	ENSG00000180479.14	681.185	-1.59153	0.285351	-5.57745	2.44e-08	2.39e-06	chr19	37554781	37594792	-	ZNF571
ENSG00000238120.1	61.1691	98.1896	19.1425	7.66335	ENSG00000238120.1	46.5412	-1.5895	0.41594	-3.82146	0.000132666	0.0032749	chr22	45604431	45605621	-	LINC01589
ENSG00000082497.12	2736.61	4213.23	1025.08	1069.58	ENSG00000082497.12	2261.13	-1.58894	0.236524	-6.71787	1.84e-11	3.45e-09	chr1	210232795	210246631	+	SERTAD4
ENSG00000164488.12	89.4011	79.3452	9.57125	21.8953	ENSG00000164488.12	50.0532	-1.58452	0.40836	-3.88019	0.000104374	0.00272468	chr6	168292829	168319777	-	DACT2
ENSG00000115009.13	495.941	355.07	126.34	118.235	ENSG00000115009.13	273.896	-1.57365	0.285283	-5.5161	3.47e-08	3.29e-06	chr2	227805738	227817564	+	CCL20
ENSG00000148346.12	85432.6	75609	17298.1	31355.1	ENSG00000148346.12	52423.7	-1.56871	0.249139	-6.29654	3.04e-10	4.44e-08	chr9	128149070	128153453	+	LCN2
ENSG00000142619.4	292.671	263.823	55.5132	96.3392	ENSG00000142619.4	177.086	-1.56497	0.320965	-4.87582	1.08e-06	6.38e-05	chr1	17249097	17284233	+	PADI3
ENSG00000262681.2	183.507	354.078	53.599	85.3916	ENSG00000262681.2	169.144	-1.56435	0.343956	-4.54811	5.41e-06	0.000244434	chr17	19719058	19722428	+	ENSG00000262681
ENSG00000144655.15	1298.67	2188.93	634.574	386.452	ENSG00000144655.15	1127.16	-1.56309	0.27797	-5.62323	1.87e-08	1.93e-06	chr3	39141854	39154562	-	CSRNP1
ENSG00000146966.13	794.258	901.559	267.995	253.985	ENSG00000146966.13	554.449	-1.55602	0.240008	-6.4832	8.98e-11	1.48e-08	chr7	140518419	140673993	-	DENND2A
ENSG00000161544.10	775.437	1856.68	426.878	318.576	ENSG00000161544.10	844.392	-1.55353	0.304744	-5.09782	3.44e-07	2.43e-05	chr17	76527355	76551175	-	CYGB
ENSG00000274290.3	65.8745	362.012	33.4994	51.4539	ENSG00000274290.3	128.21	-1.54758	0.406153	-3.81032	0.000138784	0.00339426	chr6	26172058	26184655	+	H2BC6
ENSG00000285533.3	240.912	415.57	98.5838	84.2968	ENSG00000285533.3	209.841	-1.54637	0.316377	-4.88774	1.02e-06	6.09e-05	chr11	65663000	65671718	+	RELA-DT
ENSG00000102755.12	75.2851	74.3861	6.69987	19.7058	ENSG00000102755.12	44.0192	-1.54342	0.417479	-3.69699	0.00021817	0.00491387	chr13	28300345	28495145	-	FLT1
ENSG00000137801.11	67415.9	86211.5	31970.8	13959.3	ENSG00000137801.11	49889.4	-1.53281	0.280651	-5.46164	4.72e-08	4.32e-06	chr15	39581078	39599466	+	THBS1
ENSG00000113946.4	261.616	409.619	44.9849	129.182	ENSG00000113946.4	211.351	-1.52963	0.354303	-4.31729	1.58e-05	0.000594381	chr3	190322540	190412138	+	CLDN16
ENSG00000234498.3	161.863	358.045	55.5132	81.0125	ENSG00000234498.3	164.108	-1.52323	0.351305	-4.3359	1.45e-05	0.000554131	chr12	12875498	12876107	+	RPL13AP20
ENSG00000288559.1	143.983	232.085	50.7276	49.2644	ENSG00000288559.1	119.015	-1.52319	0.345817	-4.40462	1.06e-05	0.000425583	chr10	73247341	73248268	-	ENSG00000288559
ENSG00000198453.14	112.928	192.412	22.0139	50.3591	ENSG00000198453.14	94.4282	-1.52234	0.381087	-3.99474	6.48e-05	0.00191548	chr19	36916328	36998700	+	ZNF568
ENSG00000233308.2	12.2338	77.3615	0	3.28429	ENSG00000233308.2	23.2199	-1.51743	0.424476	-3.57483	0.000350457	0.00728442	chr3	191213290	191234605	-	OSTN-AS1
ENSG00000011465.18	32.9372	75.3779	9.57125	4.37906	ENSG00000011465.18	30.5664	-1.5165	0.430442	-3.52311	0.000426507	0.0084907	chr12	91140483	91183217	-	DCN
ENSG00000196466.10	201.388	294.569	72.7415	67.8754	ENSG00000196466.10	159.143	-1.51465	0.320908	-4.71988	2.36e-06	0.000122378	chr19	12390015	12401271	-	ZNF799
ENSG00000140986.8	268.203	177.535	52.6419	71.1597	ENSG00000140986.8	142.385	-1.5088	0.334246	-4.51404	6.36e-06	0.000281714	chr16	1943973	1957606	-	RPL3L
ENSG00000168916.16	52.6996	52.5662	7.657	8.75811	ENSG00000168916.16	30.4202	-1.50733	0.425947	-3.53877	0.000401995	0.00815786	chr5	124636912	124748807	-	ZNF608
ENSG00000246228.7	560.874	576.244	182.811	175.162	ENSG00000246228.7	373.773	-1.50633	0.254744	-5.91312	3.36e-09	4.04e-07	chr8	127289807	127482139	-	CASC8
ENSG00000197647.13	265.38	184.477	69.8701	56.9277	ENSG00000197647.13	144.164	-1.50257	0.328608	-4.57254	4.82e-06	0.000220039	chr19	12014714	12035741	-	ZNF433
ENSG00000170965.10	133.631	268.782	50.7276	55.833	ENSG00000170965.10	127.243	-1.5025	0.354237	-4.24152	2.22e-05	0.000789758	chrX	134565837	134764322	-	PLAC1
ENSG00000132915.12	28.2319	63.4761	3.8285	6.56858	ENSG00000132915.12	25.5263	-1.49814	0.431929	-3.4685	0.000523372	0.00990902	chr5	149857952	149944793	-	PDE6A
ENSG00000170498.10	787.67	757.746	312.98	162.025	ENSG00000170498.10	505.105	-1.48825	0.284783	-5.22591	1.73e-07	1.34e-05	chr1	204190340	204196491	-	KISS1
ENSG00000124225.16	913.773	1504.58	503.448	214.574	ENSG00000124225.16	784.094	-1.48221	0.310762	-4.76961	1.85e-06	9.88e-05	chr20	57648391	57711536	-	PMEPA1
ENSG00000148677.7	254.087	214.232	92.8411	24.0848	ENSG00000148677.7	146.311	-1.48105	0.376433	-3.93443	8.34e-05	0.00231481	chr10	90912095	90921087	-	ANKRD1
ENSG00000189375.12	38.5836	79.3452	6.69987	12.0424	ENSG00000189375.12	34.1678	-1.48053	0.426822	-3.46873	0.000522926	0.00990902	chr17	18634246	18644427	-	TBC1D28
ENSG00000094755.17	39.5247	54.5498	6.69987	6.56858	ENSG00000094755.17	26.8357	-1.47991	0.42981	-3.44318	0.000574913	0.010591	chr5	170763349	170814047	+	GABRP
ENSG00000123843.13	18.8213	46.6153	0.957125	2.18953	ENSG00000123843.13	17.1458	-1.47616	0.426166	-3.46381	0.000532579	0.0100409	chr1	207088859	207099993	+	C4BPB
ENSG00000064205.11	117.633	150.756	10.5284	48.1696	ENSG00000064205.11	81.7717	-1.47556	0.403937	-3.65294	0.000259251	0.00572765	chr20	44714843	44728509	+	CCN5
ENSG00000204595.1	29.173	41.6562	0.957125	4.37906	ENSG00000204595.1	19.0413	-1.46356	0.429877	-3.40461	0.00066259	0.0118295	chr19	53632055	53637009	+	DPRX
ENSG00000266401.3	381.131	558.391	135.912	159.836	ENSG00000266401.3	308.817	-1.4619	0.283969	-5.14811	2.63e-07	1.91e-05	chr18	3653029	3656282	+	ENSG00000266401
ENSG00000120784.17	2400.65	3708.39	1020.29	1004.99	ENSG00000120784.17	2033.58	-1.46124	0.237692	-6.14765	7.86e-10	1.06e-07	chr19	37613748	37692337	-	ZFP30
ENSG00000277938.1	51.7585	107.116	17.2282	15.3267	ENSG00000277938.1	47.8574	-1.4612	0.412042	-3.54624	0.000390768	0.0079502	chr20	25229149	25231933	+	ENSG00000277938
ENSG00000163131.12	1640.27	3668.72	701.572	961.203	ENSG00000163131.12	1742.94	-1.45832	0.289777	-5.03255	4.84e-07	3.22e-05	chr1	150730078	150765957	-	CTSS
ENSG00000236423.7	116.692	310.438	60.2989	52.5487	ENSG00000236423.7	134.994	-1.45636	0.368055	-3.9569	7.59e-05	0.00216905	chr1	3900351	3917225	+	LINC01134
ENSG00000218416.4	557.11	824.198	215.353	230.995	ENSG00000218416.4	456.914	-1.45635	0.266187	-5.47114	4.47e-08	4.12e-06	chr2	240449314	240456714	-	ENSG00000218416
ENSG00000286321.1	27.2908	43.6398	0.957125	4.37906	ENSG00000286321.1	19.0667	-1.45562	0.429676	-3.38771	0.000704793	0.0123918	chr4	28225968	28288297	+	ENSG00000286321
ENSG00000121797.10	25.4087	175.551	17.2282	15.3267	ENSG00000121797.10	58.3787	-1.4553	0.427569	-3.40367	0.000664873	0.0118474	chr3	46407165	46412997	+	CCRL2
ENSG00000128165.9	163.745	244.978	27.7566	79.9178	ENSG00000128165.9	129.099	-1.45043	0.371908	-3.89997	9.62e-05	0.00256273	chr22	50481542	50486440	+	ADM2
ENSG00000144152.13	142.101	114.059	18.1854	45.9801	ENSG00000144152.13	80.0812	-1.44243	0.386143	-3.73547	0.000187362	0.00436329	chr2	112138384	112188218	+	FBLN7
ENSG00000172927.9	1391.83	1511.53	574.275	402.873	ENSG00000172927.9	970.127	-1.43815	0.23954	-6.0038	1.93e-09	2.43e-07	chr11	69294150	69341682	+	MYEOV
ENSG00000163121.10	791.435	1859.65	114.855	259.459	ENSG00000163121.10	756.35	-1.43755	0.431414	-3.33219	0.000861663	0.01457	chr2	96497645	96508109	-	NEURL3
ENSG00000169330.9	259.734	433.423	95.7125	118.235	ENSG00000169330.9	226.776	-1.43695	0.310471	-4.62828	3.69e-06	0.000178231	chr15	79432335	79472304	+	MINAR1
ENSG00000132003.10	2327.25	4718.06	1073.89	1230.51	ENSG00000132003.10	2337.43	-1.43419	0.270714	-5.29781	1.17e-07	9.52e-06	chr19	13795442	13832254	+	ZSWIM4
ENSG00000171097.14	127.985	130.919	25.8424	43.7906	ENSG00000171097.14	82.1343	-1.43404	0.36981	-3.87777	0.000105417	0.00274498	chr9	128832941	128882494	-	KYAT1
ENSG00000235770.6	16.9391	55.5416	1.91425	3.28429	ENSG00000235770.6	19.4198	-1.42718	0.428476	-3.33082	0.000865898	0.014627	chr2	215611562	215848954	-	LINC00607
ENSG00000171817.17	178.802	278.7	72.7415	64.5911	ENSG00000171817.17	148.709	-1.42712	0.328979	-4.33804	1.44e-05	0.000552067	chr19	37551405	37614179	+	ZNF540
ENSG00000074527.13	2693.32	6074.86	1283.5	1572.08	ENSG00000074527.13	2905.94	-1.42033	0.28309	-5.01723	5.24e-07	3.4e-05	chr12	95657806	95791189	-	NTN4
ENSG00000255491.3	581.577	781.55	221.096	236.469	ENSG00000255491.3	455.173	-1.41879	0.257996	-5.49927	3.81e-08	3.57e-06	chr8	124811041	124857516	-	ENSG00000255491
ENSG00000136828.19	1229.03	1834.86	445.063	591.173	ENSG00000136828.19	1025.03	-1.41575	0.253326	-5.58865	2.29e-08	2.25e-06	chr9	126914773	127223166	+	RALGPS1
ENSG00000261578.1	353.84	581.203	134.955	166.404	ENSG00000261578.1	309.1	-1.41448	0.29432	-4.80591	1.54e-06	8.51e-05	chr11	76800363	76804555	+	ENSG00000261578
ENSG00000089012.14	11.2928	46.6153	0	0	ENSG00000089012.14	14.477	-1.41252	0.411208	-3.43504	0.000592476	0.0107857	chr20	1629151	1657779	-	SIRPG
ENSG00000236961.1	50.8174	62.4843	13.3997	7.66335	ENSG00000236961.1	33.5912	-1.40911	0.423608	-3.32644	0.000879633	0.0148185	chr6	43722785	43737834	-	ENSG00000236961
ENSG00000170442.12	236.207	251.921	82.3127	72.2544	ENSG00000170442.12	160.674	-1.4066	0.309011	-4.55193	5.32e-06	0.000240617	chr12	52249299	52309163	+	KRT86
ENSG00000183196.10	23.5266	73.3943	8.61412	3.28429	ENSG00000183196.10	27.2048	-1.40578	0.43207	-3.25359	0.00113957	0.0182825	chr16	75472051	75495445	-	CHST6
ENSG00000096996.16	180.684	326.307	69.8701	84.2968	ENSG00000096996.16	165.29	-1.40491	0.332682	-4.22298	2.41e-05	0.000845379	chr19	18058994	18098944	-	IL12RB1
ENSG00000131061.14	1477.47	2261.34	603.946	683.133	ENSG00000131061.14	1256.47	-1.40308	0.244775	-5.73211	9.92e-09	1.07e-06	chr20	33731656	33792269	+	ZNF341
ENSG00000275216.2	13686.8	14690.8	5101.47	5062.19	ENSG00000275216.2	9635.31	-1.40224	0.194228	-7.21958	5.21e-13	1.38e-10	chr13	109269633	109278512	+	ENSG00000275216
ENSG00000196950.14	8134.56	7097.42	2850.32	2579.26	ENSG00000196950.14	5165.39	-1.40129	0.202525	-6.91907	4.55e-12	9.79e-10	chr2	195575976	195737702	+	SLC39A10
ENSG00000023839.12	355.722	965.035	214.396	193.773	ENSG00000023839.12	432.232	-1.40045	0.326296	-4.29198	1.77e-05	0.00065181	chr10	99782639	99852594	+	ABCC2
ENSG00000233461.6	915.655	1239.77	376.15	370.03	ENSG00000233461.6	725.401	-1.39835	0.242264	-5.772	7.83e-09	8.74e-07	chr1	231520728	231528618	-	ENSG00000233461
ENSG00000249867.6	112.928	277.708	64.1274	43.7906	ENSG00000249867.6	124.638	-1.39801	0.370421	-3.77411	0.000160578	0.00386599	chr11	28702606	29064322	+	LINC02742
ENSG00000130066.17	12001.4	15952.3	3887.84	5848.23	ENSG00000130066.17	9422.45	-1.397	0.236978	-5.89508	3.74e-09	4.42e-07	chrX	23783172	23786210	+	SAT1
ENSG00000240520.7	17.8802	34.7135	0.957125	0	ENSG00000240520.7	13.3877	-1.39491	0.416338	-3.35042	0.000806885	0.0138624	chr1	84363705	84397831	-	UOX
ENSG00000111319.13	9108.56	10194.9	2392.81	4271.77	ENSG00000111319.13	6492	-1.39369	0.249365	-5.58895	2.28e-08	2.25e-06	chr12	6346842	6377730	-	SCNN1A
ENSG00000170381.14	1550.87	1740.63	485.262	669.996	ENSG00000170381.14	1111.69	-1.38977	0.234867	-5.91728	3.27e-09	3.97e-07	chr7	83363237	83649139	-	SEMA3E
ENSG00000154655.16	33.8783	54.5498	5.74275	7.66335	ENSG00000154655.16	25.4585	-1.38596	0.431015	-3.21557	0.00130185	0.0201863	chr18	5954705	6415237	-	L3MBTL4
ENSG00000079215.15	11274.9	14718.5	3997.91	5243.92	ENSG00000079215.15	8808.81	-1.38544	0.222476	-6.22736	4.74e-10	6.65e-08	chr5	36596587	36688334	+	SLC1A3
ENSG00000174137.14	55.5228	114.059	16.2711	22.99	ENSG00000174137.14	52.2106	-1.38463	0.408248	-3.39163	0.000694772	0.0122505	chr4	1617914	1684313	-	FAM53A
ENSG00000157110.16	949.533	1025.54	287.137	401.778	ENSG00000157110.16	665.996	-1.38419	0.246835	-5.60774	2.05e-08	2.05e-06	chr8	30384510	30572256	+	RBPMS
ENSG00000165905.18	1712.74	1256.63	521.633	525.487	ENSG00000165905.18	1004.12	-1.38304	0.234766	-5.89115	3.84e-09	4.49e-07	chr11	45921620	45929096	+	LARGE2
ENSG00000173530.6	2875.89	11297.8	1041.35	768.524	ENSG00000173530.6	3995.88	-1.38189	0.431965	-3.19909	0.00137864	0.0210248	chr8	23135587	23164027	-	TNFRSF10D
ENSG00000245522.2	64.9334	328.291	56.4704	38.3167	ENSG00000245522.2	122.003	-1.37771	0.403914	-3.41089	0.000647515	0.0116389	chr11	9754769	9759533	-	LINC02709
ENSG00000140873.16	15.9981	89.2633	8.61412	3.28429	ENSG00000140873.16	29.2899	-1.37491	0.431526	-3.18616	0.00144176	0.0217523	chr16	77247812	77435034	-	ADAMTS18
ENSG00000229145.1	35.7604	81.3288	6.69987	14.2319	ENSG00000229145.1	34.5053	-1.37407	0.427801	-3.21194	0.00131842	0.0203919	chrX	46288015	46289128	-	ACTBP1
ENSG00000110693.19	99.7528	440.366	81.3556	63.4963	ENSG00000110693.19	171.243	-1.36321	0.387201	-3.52069	0.000430418	0.00855017	chr11	15966448	16739591	-	SOX6
ENSG00000286042.1	580.636	954.125	275.652	253.985	ENSG00000286042.1	516.1	-1.36295	0.271926	-5.01219	5.38e-07	3.46e-05	chr6	79307668	79313384	-	LCAL1
ENSG00000273771.1	222.091	421.521	68.913	131.372	ENSG00000273771.1	210.974	-1.36124	0.340193	-4.00137	6.3e-05	0.00187153	chr15	96080712	96084584	-	ENSG00000273771
ENSG00000262001.2	1216.8	1543.26	437.406	558.33	ENSG00000262001.2	938.949	-1.34898	0.238573	-5.65437	1.56e-08	1.63e-06	chr18	3602999	3610103	+	DLGAP1-AS2
ENSG00000232926.1	10.3517	54.5498	1.91425	1.09476	ENSG00000232926.1	16.9776	-1.34777	0.42063	-3.20416	0.00135457	0.0208121	chr22	19887288	19887970	+	ENSG00000232926
ENSG00000100292.18	1187.62	3153.97	793.456	662.332	ENSG00000100292.18	1449.35	-1.3457	0.305005	-4.41207	1.02e-05	0.000413892	chr22	35380360	35394214	+	HMOX1
ENSG00000198182.13	2239.73	4024.78	1135.15	1094.76	ENSG00000198182.13	2123.61	-1.34569	0.255513	-5.2666	1.39e-07	1.1e-05	chr19	37696370	37719761	-	ZNF607
ENSG00000171631.16	1337.25	1305.23	333.079	601.025	ENSG00000171631.16	894.146	-1.34313	0.265295	-5.06278	4.13e-07	2.83e-05	chr11	73264497	73305103	+	P2RY6
ENSG00000170175.11	4045.63	4455.23	1747.71	1392.54	ENSG00000170175.11	2910.28	-1.34303	0.213016	-6.30485	2.88e-10	4.25e-08	chr17	7445060	7457710	+	CHRNB1
ENSG00000159761.15	17.8802	41.6562	1.91425	2.18953	ENSG00000159761.15	15.91	-1.34229	0.425416	-3.15524	0.00160366	0.0233781	chr16	67666813	67668757	+	C16orf86
ENSG00000184545.11	59.287	54.5498	13.3997	10.9476	ENSG00000184545.11	34.546	-1.34004	0.420336	-3.18801	0.00143254	0.0217038	chr11	1554050	1572271	-	DUSP8
ENSG00000225760.2	100.694	174.559	38.285	42.6958	ENSG00000225760.2	89.0585	-1.33909	0.368279	-3.63606	0.000276836	0.00600861	chr13	110965703	110990579	+	LINC00431
ENSG00000210117.1	30.114	144.805	14.3569	20.8005	ENSG00000210117.1	52.5191	-1.33493	0.425112	-3.14018	0.00168842	0.0243834	chrM	5511	5579	+	MT-TW
ENSG00000188368.11	300.199	436.398	129.212	124.803	ENSG00000188368.11	247.653	-1.3324	0.29218	-4.56021	5.11e-06	0.000231888	chr19	42302097	42310814	+	PRR19
ENSG00000213777.5	59.287	104.141	6.69987	28.4639	ENSG00000213777.5	49.6478	-1.33153	0.421555	-3.15861	0.00158523	0.0232008	chr19	53503391	53512687	+	ENSG00000213777
ENSG00000231683.6	47.9943	29.7544	0.957125	7.66335	ENSG00000231683.6	21.5923	-1.33032	0.430553	-3.08979	0.00200295	0.0272666	chr6	53561288	53617171	-	ENSG00000231683
ENSG00000287158.2	39.5247	84.3042	10.5284	15.3267	ENSG00000287158.2	37.421	-1.33005	0.423105	-3.14353	0.0016692	0.0241624	chr3	83953638	84051419	+	ENSG00000287158
ENSG00000197536.11	568.403	955.117	177.068	341.566	ENSG00000197536.11	510.539	-1.32906	0.304713	-4.36169	1.29e-05	0.000507311	chr5	132410635	132488702	+	IRF1-AS1
ENSG00000030304.15	20.7034	43.6398	2.87137	3.28429	ENSG00000030304.15	17.6247	-1.32819	0.429093	-3.09535	0.00196579	0.0269589	chr9	110668778	110806558	+	MUSK
ENSG00000157654.19	627.69	1255.64	358.922	295.586	ENSG00000157654.19	634.459	-1.3281	0.288948	-4.59632	4.3e-06	0.000201553	chr9	109498324	110172512	+	PALM2AKAP2
ENSG00000128965.13	390.541	1104.88	189.511	295.586	ENSG00000128965.13	495.13	-1.32616	0.334184	-3.96836	7.24e-05	0.00208049	chr15	40952961	40956512	+	CHAC1
ENSG00000182557.8	49.8764	66.4516	12.4426	13.1372	ENSG00000182557.8	35.4769	-1.32575	0.419673	-3.15899	0.00158315	0.0231886	chr17	4433939	4488208	+	SPNS3
ENSG00000151632.18	2905.06	5728.72	1461.53	1630.1	ENSG00000151632.18	2931.35	-1.32538	0.265288	-4.99601	5.85e-07	3.7e-05	chr10	4987774	5018031	-	AKR1C2
ENSG00000172602.11	67.7566	164.641	24.8852	37.222	ENSG00000172602.11	73.6262	-1.32381	0.396122	-3.34192	0.000832014	0.0142234	chr12	48857144	48865870	-	RND1
ENSG00000213398.8	421.597	377.881	150.269	133.561	ENSG00000213398.8	270.827	-1.32278	0.274456	-4.81963	1.44e-06	8.04e-05	chr16	67939749	67944131	-	LCAT
ENSG00000166394.15	118.574	39.6726	13.3997	21.8953	ENSG00000166394.15	48.3854	-1.31649	0.42001	-3.13442	0.00172193	0.024713	chr11	7665099	7677222	-	CYB5R2
ENSG00000088899.16	680.389	867.838	257.467	309.818	ENSG00000088899.16	528.878	-1.31313	0.251768	-5.21566	1.83e-07	1.4e-05	chr20	3162616	3173549	-	LZTS3
ENSG00000258813.2	23.5266	97.1978	11.4855	9.85288	ENSG00000258813.2	35.5157	-1.31168	0.430362	-3.04785	0.00230486	0.0303285	chr14	73057924	73059415	-	RBM25-AS1
ENSG00000261556.10	114.81	144.805	37.3279	42.6958	ENSG00000261556.10	84.9096	-1.31154	0.361067	-3.63241	0.000280787	0.00607301	chr16	70219573	70246612	-	SMG1P7
ENSG00000038945.15	73.403	126.952	17.2282	36.1272	ENSG00000038945.15	63.4277	-1.31107	0.399453	-3.28216	0.00103017	0.0167892	chr8	16107877	16567490	-	MSR1
ENSG00000164867.11	40.4657	113.067	15.314	19.7058	ENSG00000164867.11	47.1381	-1.31017	0.418492	-3.13069	0.00174399	0.0248562	chr7	150991016	151014588	+	NOS3
ENSG00000127084.19	1932.94	1708.9	579.06	782.756	ENSG00000127084.19	1250.91	-1.3097	0.231077	-5.6678	1.45e-08	1.51e-06	chr9	92947522	93036236	+	FGD3
ENSG00000141934.10	2300.9	3228.36	937.982	1128.7	ENSG00000141934.10	1898.99	-1.30844	0.232384	-5.63052	1.8e-08	1.86e-06	chr19	281039	291403	-	PLPP2
ENSG00000142621.21	269.144	705.18	108.155	205.816	ENSG00000142621.21	322.074	-1.30419	0.346546	-3.7634	0.000167617	0.00401406	chr1	15236520	15400283	+	FHAD1
ENSG00000178803.12	14.116	42.648	0	2.18953	ENSG00000178803.12	14.7384	-1.30357	0.416526	-3.12963	0.00175028	0.0249119	chr22	24429205	24495074	-	ADORA2A-AS1
ENSG00000142065.14	927.889	1524.42	431.663	467.464	ENSG00000142065.14	837.859	-1.30295	0.258946	-5.03175	4.86e-07	3.22e-05	chr19	36334452	36379201	-	ZFP14
ENSG00000214289.2	39.5247	76.3697	15.314	8.75811	ENSG00000214289.2	34.9916	-1.30251	0.424972	-3.06494	0.00217717	0.0290614	chr3	134351851	134356561	-	RPL39P5
ENSG00000117586.11	33.8783	121.001	12.4426	20.8005	ENSG00000117586.11	47.0307	-1.29992	0.423879	-3.06674	0.0021641	0.0289914	chr1	173183730	173207331	-	TNFSF4
ENSG00000224228.2	7.52851	48.5989	0	0	ENSG00000224228.2	14.0319	-1.29927	0.404772	-3.20989	0.00132787	0.0204723	chr1	172775904	173064015	+	ENSG00000224228
ENSG00000287574.1	60.2281	113.067	22.971	22.99	ENSG00000287574.1	54.814	-1.29874	0.401468	-3.23496	0.00121658	0.0191855	chr7	44582518	44583676	+	ENSG00000287574
ENSG00000099860.9	1210.21	2524.17	622.131	721.45	ENSG00000099860.9	1269.49	-1.29856	0.280141	-4.63537	3.56e-06	0.00017359	chr19	2476121	2478259	+	GADD45B
ENSG00000285996.1	15.057	47.6071	2.87137	2.18953	ENSG00000285996.1	16.9313	-1.29769	0.425735	-3.04812	0.00230279	0.0303228	chr19	56380229	56383924	+	ENSG00000285996
ENSG00000144366.16	819.667	1746.59	389.55	521.108	ENSG00000144366.16	869.227	-1.29748	0.292369	-4.4378	9.09e-06	0.000375581	chr2	188291668	188595931	+	GULP1
ENSG00000111859.17	5330.19	8415.55	1853.95	3181.38	ENSG00000111859.17	4695.27	-1.29609	0.265398	-4.88355	1.04e-06	6.18e-05	chr6	11183297	11382348	-	NEDD9
ENSG00000189051.6	47.0532	106.124	24.8852	9.85288	ENSG00000189051.6	46.9789	-1.2946	0.41996	-3.08268	0.00205149	0.0277844	chr17	8390701	8397827	-	RNF222
ENSG00000068831.19	133.631	62.4843	21.0567	31.7482	ENSG00000068831.19	62.2301	-1.29406	0.400487	-3.23121	0.00123268	0.0193733	chr11	64726910	64745456	-	RASGRP2
ENSG00000250091.3	48.9353	86.2879	12.4426	19.7058	ENSG00000250091.3	41.8429	-1.29391	0.416492	-3.10669	0.00189197	0.0262185	chr12	123925460	123934984	-	DNAH10OS
ENSG00000181634.8	651.216	1365.73	365.622	354.704	ENSG00000181634.8	684.317	-1.29329	0.289547	-4.46661	7.95e-06	0.000336605	chr9	114784651	114806039	-	TNFSF15
ENSG00000233056.4	762.262	627.819	186.639	317.482	ENSG00000233056.4	473.55	-1.29294	0.278182	-4.64781	3.35e-06	0.000165631	chr21	42916802	42925630	-	ERVH48-1
ENSG00000268964.3	31.9962	51.5743	9.57125	3.28429	ENSG00000268964.3	24.1065	-1.29138	0.432028	-2.98911	0.0027979	0.0348588	chr19	53044739	53051680	+	ERVV-2
ENSG00000240225.10	371.72	1392.51	139.74	68.9701	ENSG00000240225.10	493.234	-1.28898	0.429725	-2.99955	0.00270379	0.0341324	chr19	56368098	56379828	+	ZNF542P
ENSG00000105929.16	165.627	84.3042	42.1135	31.7482	ENSG00000105929.16	80.9483	-1.28675	0.381052	-3.37683	0.000733261	0.0128072	chr7	138706293	138799560	-	ATP6V0A4
ENSG00000006062.18	2522.05	4418.53	1428.99	1170.3	ENSG00000006062.18	2384.97	-1.27947	0.255462	-5.00846	5.49e-07	3.5e-05	chr17	45263118	45317029	-	MAP3K14
ENSG00000279164.1	141.16	206.297	43.0706	70.0649	ENSG00000279164.1	115.148	-1.2794	0.351622	-3.63856	0.000274168	0.00597171	chr20	23148085	23149939	+	ENSG00000279164
ENSG00000256229.8	243.736	121.001	35.4136	76.6335	ENSG00000256229.8	119.196	-1.27845	0.373669	-3.42134	0.000623136	0.0112553	chr19	20167213	20200488	+	ZNF486
ENSG00000138378.19	957.062	1541.28	268.952	615.257	ENSG00000138378.19	845.638	-1.27766	0.306599	-4.16719	3.08e-05	0.00102133	chr2	191029575	191151596	-	STAT4
ENSG00000153234.15	358.545	464.169	107.198	187.205	ENSG00000153234.15	279.279	-1.27235	0.302302	-4.20887	2.57e-05	0.000888166	chr2	156324436	156342348	-	NR4A2
ENSG00000267192.1	15.057	38.6808	0	2.18953	ENSG00000267192.1	13.9818	-1.27172	0.415457	-3.06102	0.00220583	0.0293092	chr19	56387411	56388424	+	ENSG00000267192
ENSG00000160183.17	45.1711	115.05	9.57125	27.3691	ENSG00000160183.17	49.2905	-1.27168	0.421623	-3.01616	0.00256001	0.032732	chr21	42371886	42396091	-	TMPRSS3
ENSG00000074660.17	65.8745	90.2551	22.971	19.7058	ENSG00000074660.17	49.7016	-1.26981	0.401223	-3.16485	0.00155163	0.0228627	chr17	1633857	1645744	-	SCARF1
ENSG00000259370.2	36.7015	33.7217	3.8285	6.56858	ENSG00000259370.2	20.2051	-1.26744	0.43196	-2.93417	0.00334438	0.0394381	chr15	62827674	62884034	-	ENSG00000259370
ENSG00000074966.11	107.281	195.387	44.0277	52.5487	ENSG00000074966.11	99.8113	-1.26694	0.363251	-3.48777	0.000487062	0.00939319	chr4	48066392	48134250	-	TXK
ENSG00000159905.15	233.384	387.799	116.769	102.908	ENSG00000159905.15	210.215	-1.26693	0.311709	-4.06447	4.81e-05	0.00148333	chr19	43951222	43967709	+	ZNF221
ENSG00000099957.17	131.749	147.78	40.1992	51.4539	ENSG00000099957.17	92.7956	-1.26561	0.353372	-3.58151	0.000341616	0.00714654	chr22	21009807	21028013	+	P2RX6
ENSG00000234880.1	18.8213	65.4597	7.657	4.37906	ENSG00000234880.1	24.0793	-1.2623	0.431749	-2.9237	0.00345903	0.0403786	chr21	44989863	44994086	-	LINC00163
ENSG00000131480.9	111.987	222.166	56.4704	51.4539	ENSG00000131480.9	110.519	-1.26018	0.360502	-3.49562	0.00047296	0.00918823	chr17	42844579	42850707	+	AOC2
ENSG00000273328.5	111.046	107.116	17.2282	45.9801	ENSG00000273328.5	70.3425	-1.25989	0.39353	-3.20152	0.00136707	0.0209172	chr3	42809413	42908105	+	ENSG00000273328
ENSG00000278341.1	83.7547	220.183	44.0277	48.1696	ENSG00000278341.1	99.0337	-1.25956	0.381347	-3.30291	0.000956864	0.0158173	chr16	88708955	88710437	-	ENSG00000278341
ENSG00000145861.9	20.7034	67.4434	9.57125	1.09476	ENSG00000145861.9	24.7032	-1.25796	0.429996	-2.92551	0.0034389	0.0402451	chr5	160347753	160370641	-	C1QTNF2
ENSG00000272081.1	52.6996	120.01	15.314	29.5586	ENSG00000272081.1	54.3954	-1.25763	0.41145	-3.05658	0.00223876	0.0295426	chr5	72955205	72955699	-	FCHO2-DT
ENSG00000285641.1	14.116	57.5252	0.957125	5.47382	ENSG00000285641.1	19.518	-1.25602	0.425197	-2.95398	0.003137	0.0375911	chr1	153975849	153986246	-	ENSG00000285641
ENSG00000130270.16	41.4068	88.2715	10.5284	19.7058	ENSG00000130270.16	39.9781	-1.25584	0.421954	-2.97625	0.00291801	0.0357775	chr19	1782074	1812276	-	ATP8B3
ENSG00000185483.13	651.216	1390.52	433.577	309.818	ENSG00000185483.13	696.284	-1.25469	0.29835	-4.20541	2.61e-05	0.000898481	chr1	63774016	64181498	+	ROR1
ENSG00000223812.8	13.1749	51.5743	3.8285	0	ENSG00000223812.8	17.1444	-1.25465	0.419061	-2.99396	0.00275384	0.0344956	chr3	191425492	191591097	+	ENSG00000223812
ENSG00000204385.13	693.564	1110.83	295.752	384.262	ENSG00000204385.13	621.102	-1.25431	0.269568	-4.65305	3.27e-06	0.000162341	chr6	31863191	31879046	-	SLC44A4
ENSG00000177868.12	1770.14	3410.85	985.838	975.435	ENSG00000177868.12	1785.57	-1.25346	0.265343	-4.72392	2.31e-06	0.000120649	chr1	42807051	42817397	-	SVBP
ENSG00000151743.11	836.606	1688.07	426.878	513.444	ENSG00000151743.11	866.249	-1.25039	0.283152	-4.41598	1.01e-05	0.000408257	chr12	31671141	31729121	-	AMN1
ENSG00000139219.19	84.6957	64.4679	18.1854	22.99	ENSG00000139219.19	47.5848	-1.2491	0.40378	-3.09352	0.001978	0.0270015	chr12	47972966	48004554	-	COL2A1
ENSG00000270504.1	1277.02	2179.02	577.146	742.25	ENSG00000270504.1	1193.86	-1.24656	0.2624	-4.7506	2.03e-06	0.000108209	chr6	3751110	3753871	+	ENSG00000270504
ENSG00000204682.8	734.03	982.888	347.436	316.387	ENSG00000204682.8	595.185	-1.24602	0.248069	-5.02289	5.09e-07	3.34e-05	chr10	21492657	21497260	-	MIR1915HG
ENSG00000230730.1	13.1749	31.7381	0	0	ENSG00000230730.1	11.2282	-1.24125	0.402019	-3.08754	0.00201824	0.0274344	chr2	28633281	28664540	-	ENSG00000230730
ENSG00000182263.14	2909.77	4238.02	1289.25	1522.82	ENSG00000182263.14	2489.96	-1.24002	0.232654	-5.32988	9.83e-08	8.27e-06	chr2	163593395	163736012	-	FIGN
ENSG00000105289.15	785.788	1021.57	187.596	468.559	ENSG00000105289.15	615.878	-1.23998	0.31053	-3.99312	6.52e-05	0.0019255	chr19	3708361	3750813	+	TJP3
ENSG00000183775.11	78.1083	162.658	27.7566	44.8853	ENSG00000183775.11	78.3519	-1.23962	0.388169	-3.1935	0.0014056	0.0213665	chr5	144170872	144485686	+	KCTD16
ENSG00000168243.11	515.703	1899.32	199.082	208.005	ENSG00000168243.11	705.529	-1.23921	0.43207	-2.86808	0.00412974	0.0459484	chr1	235547684	235650754	-	GNG4
ENSG00000248319.3	13.1749	45.6235	0.957125	3.28429	ENSG00000248319.3	15.7599	-1.23821	0.421111	-2.94035	0.00327847	0.0388838	chr4	169917760	169975930	-	LINC02275
ENSG00000158246.8	1816.25	2714.6	1056.67	692.986	ENSG00000158246.8	1570.13	-1.23677	0.257509	-4.80283	1.56e-06	8.62e-05	chr1	27005019	27012850	-	TENT5B
ENSG00000267288.2	86.5779	200.347	38.285	51.4539	ENSG00000267288.2	94.1658	-1.23508	0.379556	-3.25402	0.00113783	0.0182704	chr17	45168799	45171584	-	ENSG00000267288
ENSG00000132386.11	479.001	874.78	249.81	260.554	ENSG00000132386.11	466.036	-1.23196	0.285058	-4.32179	1.55e-05	0.000585975	chr17	1762028	1777565	+	SERPINF1
ENSG00000254453.2	26.3498	59.5089	1.91425	10.9476	ENSG00000254453.2	24.6801	-1.22967	0.431567	-2.84932	0.00438125	0.04794	chr11	20043766	20049458	-	NAV2-AS2
ENSG00000268460.2	66.8155	124.969	19.1425	36.1272	ENSG00000268460.2	61.7635	-1.22847	0.400413	-3.06801	0.00215493	0.0289104	chr19	46201551	46214838	+	ENSG00000268460
ENSG00000229272.2	31.0551	74.3861	5.74275	15.3267	ENSG00000229272.2	31.6277	-1.22837	0.430374	-2.85419	0.00431465	0.0473792	chr10	118784562	119029544	-	ENSG00000229272
ENSG00000164674.17	684.153	2012.39	486.219	490.454	ENSG00000164674.17	918.305	-1.22684	0.318507	-3.85185	0.000117227	0.00296494	chr6	158650013	158764876	+	SYTL3
ENSG00000167046.4	15.9981	62.4843	1.91425	7.66335	ENSG00000167046.4	22.015	-1.22491	0.428955	-2.85556	0.00429607	0.0472587	chr20	62640718	62643304	-	ENSG00000167046
ENSG00000105371.10	27.2908	64.4679	11.4855	5.47382	ENSG00000105371.10	27.1795	-1.22439	0.431544	-2.83723	0.00455074	0.0491555	chr19	10286954	10288522	+	ICAM4
ENSG00000184557.4	2375.24	1753.53	892.997	753.198	ENSG00000184557.4	1443.74	-1.22287	0.231679	-5.27828	1.3e-07	1.04e-05	chr17	78356777	78360077	-	SOCS3
ENSG00000163251.4	4295.96	6669.95	1870.22	2480.74	ENSG00000163251.4	3829.22	-1.21782	0.243375	-5.00391	5.62e-07	3.57e-05	chr2	207762597	207769906	-	FZD5
ENSG00000169894.18	124.22	64.4679	16.2711	37.222	ENSG00000169894.18	60.5454	-1.2168	0.405674	-2.99946	0.00270456	0.0341324	chr7	100949533	100968347	+	MUC3A
ENSG00000277462.2	432.889	588.146	214.396	180.636	ENSG00000277462.2	354.017	-1.21646	0.271527	-4.48005	7.46e-06	0.000320555	chr1	247034636	247078811	-	ZNF670
ENSG00000268621.6	281.378	724.024	127.298	226.616	ENSG00000268621.6	339.829	-1.21547	0.340972	-3.56472	0.000364248	0.00751805	chr19	46189028	46203160	-	IGFL2-AS1
ENSG00000236098.1	60.2281	90.2551	20.0996	22.99	ENSG00000236098.1	48.3932	-1.21248	0.403851	-3.00229	0.00267958	0.0339328	chr1	94318478	94324569	-	ENSG00000236098
ENSG00000236751.3	133.631	186.461	46.8991	64.5911	ENSG00000236751.3	107.896	-1.20918	0.348753	-3.46715	0.00052601	0.00993729	chrX	46256758	46327680	-	LINC01186
ENSG00000129355.7	646.511	1518.47	404.864	412.726	ENSG00000129355.7	745.642	-1.20808	0.299562	-4.03282	5.51e-05	0.00167819	chr19	10566459	10569059	-	CDKN2D
ENSG00000106479.11	150.57	191.42	38.285	78.823	ENSG00000106479.11	114.775	-1.20749	0.35774	-3.37533	0.000737276	0.012853	chr7	149838374	149867479	+	ZNF862
ENSG00000186017.16	1083.16	1248.69	508.233	433.527	ENSG00000186017.16	818.405	-1.20634	0.230716	-5.22866	1.71e-07	1.32e-05	chr19	36445118	36489902	-	ZNF566
ENSG00000168811.7	88.46	87.2797	33.4994	19.7058	ENSG00000168811.7	57.2362	-1.20585	0.393705	-3.06284	0.00219249	0.0292027	chr3	159988834	159996019	+	IL12A
ENSG00000139985.8	173.156	375.898	90.9268	105.097	ENSG00000139985.8	186.269	-1.20423	0.338071	-3.56206	0.000367952	0.00755716	chr14	70417106	70460427	+	ADAM21
ENSG00000101605.14	172.215	404.66	88.0555	116.045	ENSG00000101605.14	195.244	-1.20198	0.34398	-3.49434	0.000475233	0.00922272	chr18	3066806	3219968	-	MYOM1
ENSG00000168014.18	5892.94	12349.1	3574.86	3595.21	ENSG00000168014.18	6353.02	-1.2016	0.26818	-4.48057	7.44e-06	0.000320531	chr11	74012717	74171210	-	C2CD3
ENSG00000132185.18	52.6996	82.3206	24.8852	9.85288	ENSG00000132185.18	42.4396	-1.19681	0.418903	-2.857	0.00427662	0.0470733	chr1	161706971	161714352	+	FCRLA
ENSG00000236255.2	130.808	169.6	47.8562	58.0225	ENSG00000236255.2	101.572	-1.19672	0.348011	-3.43873	0.000584451	0.0106922	chr2	117833936	117841658	+	ENSG00000236255
ENSG00000166833.23	9141.49	10182	3575.82	4428.32	ENSG00000166833.23	6831.9	-1.1936	0.207363	-5.7561	8.61e-09	9.37e-07	chr11	19350723	20121601	+	NAV2
ENSG00000235092.7	74.344	234.068	33.4994	61.3068	ENSG00000235092.7	100.805	-1.19208	0.394856	-3.01902	0.0025359	0.0324912	chr2	8666635	8681864	-	ID2-AS1
ENSG00000072274.13	23061.7	31609.1	11966	10594	ENSG00000072274.13	19307.7	-1.1915	0.215924	-5.51817	3.43e-08	3.27e-06	chr3	196027182	196082096	-	TFRC
ENSG00000127220.6	1681.68	2926.84	926.497	925.076	ENSG00000127220.6	1615.02	-1.18945	0.254193	-4.67933	2.88e-06	0.000145591	chr19	17292130	17310236	-	ABHD8
ENSG00000229950.1	155.276	237.044	87.0983	52.5487	ENSG00000229950.1	132.992	-1.18886	0.344935	-3.44662	0.000567653	0.010499	chr6	10409339	10416446	+	TFAP2A-AS1
ENSG00000064300.9	12414.5	17677.1	5782.95	6653.98	ENSG00000064300.9	10632.1	-1.18413	0.222033	-5.33311	9.65e-08	8.16e-06	chr17	49495292	49515008	+	NGFR
ENSG00000287733.1	51.7585	150.756	23.9281	35.0325	ENSG00000287733.1	65.3687	-1.1822	0.406717	-2.90668	0.00365284	0.0422152	chr7	135170815	135172414	+	ENSG00000287733
ENSG00000175197.13	1089.75	3180.75	695.83	923.981	ENSG00000175197.13	1472.58	-1.17549	0.3162	-3.71755	0.000201166	0.0046381	chr12	57516587	57521737	-	DDIT3
ENSG00000032444.17	6371.94	10820.7	3390.14	3659.8	ENSG00000032444.17	6060.64	-1.17476	0.242945	-4.83552	1.33e-06	7.56e-05	chr19	7534003	7561764	+	PNPLA6
ENSG00000176244.7	622.043	597.072	191.425	298.871	ENSG00000176244.7	427.353	-1.17137	0.270047	-4.33765	1.44e-05	0.000552067	chr10	15075474	15088776	-	ACBD7
ENSG00000005001.10	1274.2	1765.43	368.493	823.263	ENSG00000005001.10	1057.85	-1.17083	0.294057	-3.98163	6.84e-05	0.00198617	chr16	2852729	2858170	-	PRSS22
ENSG00000118515.12	22584.6	18382.3	7295.2	9844.12	ENSG00000118515.12	14526.5	-1.17015	0.219358	-5.33444	9.58e-08	8.14e-06	chr6	134169247	134318112	-	SGK1
ENSG00000271754.1	87.5189	93.2306	30.628	28.4639	ENSG00000271754.1	59.9603	-1.1676	0.384653	-3.03547	0.00240165	0.0311592	chr6	43519179	43519724	-	ENSG00000271754
ENSG00000137496.18	499.705	638.728	194.296	266.028	ENSG00000137496.18	399.689	-1.16468	0.269354	-4.32399	1.53e-05	0.000581345	chr11	71998612	72005715	+	IL18BP
ENSG00000235385.3	75.2851	527.645	5.74275	10.9476	ENSG00000235385.3	154.905	-1.16421	0.401266	-2.90134	0.00371573	0.0427282	chrX	13266040	13303452	-	LINC02154
ENSG00000116761.12	759.438	1754.52	428.792	556.14	ENSG00000116761.12	874.723	-1.16345	0.299175	-3.88888	0.00010071	0.002641	chr1	70411217	70439851	+	CTH
ENSG00000179044.16	62.1102	128.936	18.1854	39.4115	ENSG00000179044.16	62.1607	-1.16038	0.405085	-2.86454	0.00417613	0.0462698	chr16	67184378	67190185	-	EXOC3L1
ENSG00000244165.2	83.7547	139.846	38.285	37.222	ENSG00000244165.2	74.7769	-1.15948	0.377381	-3.07243	0.00212321	0.0285676	chr19	10111692	10115372	+	P2RY11
ENSG00000173391.9	12430.5	20518.7	5140.72	8331.15	ENSG00000173391.9	11605.3	-1.15827	0.261871	-4.42304	9.73e-06	0.00039864	chr12	10158300	10172138	-	OLR1
ENSG00000231638.1	74.344	72.4024	27.7566	16.4215	ENSG00000231638.1	47.7311	-1.15639	0.404718	-2.85728	0.00427284	0.0470596	chr7	43508727	43522542	-	LUARIS
ENSG00000006747.15	613.574	607.982	189.511	306.534	ENSG00000006747.15	429.4	-1.15551	0.27292	-4.23387	2.3e-05	0.000810033	chr7	12570576	12660182	+	SCIN
ENSG00000238266.2	325.608	394.742	171.325	113.855	ENSG00000238266.2	251.383	-1.15528	0.294185	-3.92703	8.6e-05	0.00235534	chr10	6779548	6879450	+	LINC00707
ENSG00000071242.12	1134.92	1286.38	450.806	564.898	ENSG00000071242.12	859.253	-1.15518	0.23265	-4.96531	6.86e-07	4.25e-05	chr6	166409363	166906451	-	RPS6KA2
ENSG00000231648.2	106.34	220.183	55.5132	60.212	ENSG00000231648.2	110.562	-1.15331	0.362236	-3.18386	0.00145325	0.0218743	chr1	209367661	209380518	+	LINC01698
ENSG00000231412.3	79.9904	285.643	53.599	66.7806	ENSG00000231412.3	121.503	-1.15104	0.387715	-2.96879	0.00298973	0.0362631	chr19	43328988	43331544	-	ENSG00000231412
ENSG00000102057.10	775.437	678.401	285.223	321.861	ENSG00000102057.10	515.23	-1.15063	0.243643	-4.72258	2.33e-06	0.000121104	chrX	48961377	48971844	-	KCND1
ENSG00000286587.1	141.16	179.518	69.8701	48.1696	ENSG00000286587.1	109.679	-1.14829	0.345946	-3.31928	0.000902491	0.0151073	chr20	54178413	54183129	+	ENSG00000286587
ENSG00000142627.13	21128.8	40180.4	16216.6	8429.68	ENSG00000142627.13	21488.8	-1.14755	0.287735	-3.98823	6.66e-05	0.00194394	chr1	16124336	16156069	-	EPHA2
ENSG00000099889.14	1983.76	3581.44	1161.95	1146.22	ENSG00000099889.14	1968.34	-1.1455	0.256512	-4.46568	7.98e-06	0.000336605	chr22	19969895	20016823	-	ARVCF
ENSG00000126368.6	1525.46	3094.46	931.282	960.108	ENSG00000126368.6	1627.83	-1.14414	0.272317	-4.20149	2.65e-05	0.000907458	chr17	40092792	40100589	-	NR1D1
ENSG00000286069.2	71.5208	170.592	44.0277	36.1272	ENSG00000286069.2	80.567	-1.14246	0.387796	-2.94604	0.00321872	0.0383964	chr12	53739610	53898976	+	ENSG00000286069
ENSG00000188039.16	68.6977	125.96	18.1854	42.6958	ENSG00000188039.16	63.8848	-1.13902	0.402579	-2.82931	0.00466488	0.0499685	chr19	16719846	16817963	+	NWD1
ENSG00000287839.1	605.104	980.904	251.724	393.02	ENSG00000287839.1	557.688	-1.13878	0.284345	-4.00495	6.2e-05	0.00184937	chr1	155626756	155637604	-	ENSG00000287839
ENSG00000103485.19	6268.43	5165.37	2037.72	2839.82	ENSG00000103485.19	4077.83	-1.13874	0.225728	-5.04474	4.54e-07	3.07e-05	chr16	29663278	29698699	+	QPRT
ENSG00000163155.12	334.078	991.814	249.81	258.364	ENSG00000163155.12	458.516	-1.13392	0.33179	-3.41758	0.000631804	0.0113897	chr1	151159747	151165948	-	LYSMD1
ENSG00000247317.4	336.901	338.209	98.5838	171.878	ENSG00000247317.4	236.393	-1.13003	0.304414	-3.71215	0.000205504	0.00469137	chr8	142981737	143018437	-	LY6E-DT
ENSG00000259426.6	115.751	273.741	82.3127	58.0225	ENSG00000259426.6	132.457	-1.12958	0.363673	-3.10602	0.00189621	0.0262577	chr15	69396903	69415029	-	KIF23-AS1
ENSG00000145287.11	97.8706	329.282	74.6557	74.444	ENSG00000145287.11	144.063	-1.12649	0.377056	-2.98759	0.00281188	0.034939	chr4	83090047	83137075	-	PLAC8
ENSG00000182372.10	1139.63	2058.01	720.715	615.257	ENSG00000182372.10	1133.4	-1.12557	0.265632	-4.23733	2.26e-05	0.000800729	chr8	1755777	1801711	+	CLN8
ENSG00000166920.13	865.779	788.492	368.493	339.377	ENSG00000166920.13	590.535	-1.12502	0.235834	-4.77036	1.84e-06	9.87e-05	chr15	45430578	45448761	+	C15orf48
ENSG00000265107.3	54.5817	450.284	5.74275	4.37906	ENSG00000265107.3	128.747	-1.121	0.395549	-2.83403	0.00459645	0.0495048	chr1	147756198	147773362	-	GJA5
ENSG00000113240.14	859.191	1429.2	449.849	518.918	ENSG00000113240.14	814.291	-1.11302	0.262057	-4.24725	2.16e-05	0.000776219	chr5	178602663	178630615	-	CLK4
ENSG00000197279.5	699.21	2015.37	535.99	549.572	ENSG00000197279.5	950.035	-1.11142	0.316037	-3.51674	0.000436887	0.00863236	chr6	28080567	28089563	+	ZNF165
ENSG00000261040.8	342.547	550.457	191.425	178.447	ENSG00000261040.8	315.719	-1.10942	0.287524	-3.85852	0.000114074	0.00291306	chr17	60083561	60091885	-	WFDC21P
ENSG00000123358.20	1190.45	636.745	313.937	444.474	ENSG00000123358.20	646.4	-1.10843	0.28751	-3.85526	0.000115606	0.00293864	chr12	52022831	52059507	+	NR4A1
ENSG00000223891.7	295.494	675.426	152.183	232.09	ENSG00000223891.7	338.798	-1.10802	0.325682	-3.40214	0.000668599	0.0118795	chr20	44210906	44226027	+	OSER1-DT
ENSG00000066468.24	4293.13	5154.46	2165.02	2004.51	ENSG00000066468.24	3404.28	-1.10745	0.207491	-5.33734	9.43e-08	8.08e-06	chr10	121478331	121598458	-	FGFR2
ENSG00000143153.14	29326.4	39849.1	14801.9	15666.1	ENSG00000143153.14	24910.9	-1.10642	0.212558	-5.20527	1.94e-07	1.46e-05	chr1	169105696	169310992	+	ATP1B1
ENSG00000140044.13	3457.47	6617.39	1863.52	2412.86	ENSG00000140044.13	3587.81	-1.10579	0.265504	-4.16489	3.12e-05	0.00102787	chr14	75427715	75474111	+	JDP2
ENSG00000163545.11	5481.7	5067.18	2661.76	1978.24	ENSG00000163545.11	3797.22	-1.10438	0.217176	-5.08516	3.67e-07	2.58e-05	chr1	205302062	205321745	-	NUAK2
ENSG00000243279.4	782.024	1179.27	382.85	458.706	ENSG00000243279.4	700.712	-1.10136	0.256762	-4.2894	1.79e-05	0.000656806	chrX	49071160	49074002	-	PRAF2
ENSG00000265055.2	109.163	127.944	41.1564	47.0749	ENSG00000265055.2	81.3347	-1.10088	0.361852	-3.04235	0.00234741	0.0307483	chr17	68096045	68101496	-	ENSG00000265055
ENSG00000214944.10	5014.93	8605.97	2768	3133.21	ENSG00000214944.10	4880.53	-1.09923	0.246128	-4.46608	7.97e-06	0.000336605	chr5	73626157	73941993	+	ARHGEF28
ENSG00000159753.15	138.336	168.608	61.256	58.0225	ENSG00000159753.15	106.556	-1.09912	0.340614	-3.22688	0.00125148	0.0195857	chr16	67644987	67657569	+	CARMIL2
ENSG00000146094.16	110.104	189.437	57.4275	55.833	ENSG00000146094.16	103.2	-1.09557	0.356316	-3.07472	0.00210703	0.0283912	chr5	177501903	177511274	-	DOK3
ENSG00000164484.12	95.0474	139.846	47.8562	38.3167	ENSG00000164484.12	80.2666	-1.0941	0.369272	-2.96287	0.00304784	0.0367368	chr6	130366016	130443067	+	TMEM200A
ENSG00000154040.21	599.458	992.806	311.066	367.841	ENSG00000154040.21	567.793	-1.09356	0.271239	-4.03171	5.54e-05	0.00168336	chr18	24138986	24161600	+	CABYR
ENSG00000182919.15	924.125	1545.25	428.792	624.016	ENSG00000182919.15	880.545	-1.09269	0.272343	-4.01218	6.02e-05	0.00180032	chr11	93741590	93764749	+	C11orf54
ENSG00000223478.2	1149.04	1624.59	599.16	616.352	ENSG00000223478.2	997.286	-1.09144	0.238218	-4.58168	4.61e-06	0.000212434	chr9	128724434	128733199	+	ZDHHC12-DT
ENSG00000177337.9	515.703	685.344	241.195	276.975	ENSG00000177337.9	429.804	-1.09065	0.260208	-4.19145	2.77e-05	0.000938154	chr18	3593731	3598363	+	DLGAP1-AS1
ENSG00000189144.15	312.433	504.834	161.754	180.636	ENSG00000189144.15	289.914	-1.08936	0.292376	-3.72588	0.000194635	0.00450997	chr19	37735832	37817300	-	ZNF573
ENSG00000068028.18	817.784	1287.38	499.619	409.442	ENSG00000068028.18	753.555	-1.08876	0.260003	-4.18748	2.82e-05	0.000947791	chr3	50329781	50340980	-	RASSF1
ENSG00000273066.5	109.163	193.404	60.2989	54.7382	ENSG00000273066.5	104.401	-1.08668	0.357287	-3.04147	0.00235426	0.0307802	chr9	136799222	136810042	+	ENSG00000273066
ENSG00000234771.3	210.798	218.199	78.4842	97.434	ENSG00000234771.3	151.229	-1.0858	0.313656	-3.46175	0.000536668	0.0100667	chr9	128108580	128118693	-	SLC25A25-AS1
ENSG00000112763.17	2550.28	4016.85	1380.17	1508.58	ENSG00000112763.17	2363.97	-1.08566	0.239245	-4.53788	5.68e-06	0.000255349	chr6	26457903	26476621	+	BTN2A1
ENSG00000267422.1	88.46	130.919	43.0706	37.222	ENSG00000267422.1	74.918	-1.0849	0.373514	-2.90457	0.00367756	0.0423877	chr19	37779685	37792865	+	ENSG00000267422
ENSG00000236901.6	271.026	385.816	134.955	141.225	ENSG00000236901.6	233.255	-1.08353	0.293153	-3.69612	0.00021892	0.0049188	chr9	123109493	123115477	-	MIR600HG
ENSG00000249264.1	457.357	532.604	244.067	181.731	ENSG00000249264.1	353.94	-1.08344	0.268803	-4.03059	5.56e-05	0.00168611	chr4	105484697	105486080	+	EEF1A1P9
ENSG00000138772.13	24283.2	36601.9	16005	10732	ENSG00000138772.13	21905.5	-1.08204	0.245486	-4.40776	1.04e-05	0.000420366	chr4	78551746	78610451	+	ANXA3
ENSG00000090339.9	15717.6	18739.3	8081	7476.14	ENSG00000090339.9	12503.5	-1.08115	0.201258	-5.37196	7.79e-08	6.9e-06	chr19	10271092	10286615	+	ICAM1
ENSG00000214517.10	8614.5	19264	6403.16	5541.7	ENSG00000214517.10	9955.84	-1.08105	0.276488	-3.90993	9.23e-05	0.00248797	chr11	74171266	74254703	+	PPME1
ENSG00000130734.10	2794.02	4235.05	1535.23	1585.22	ENSG00000130734.10	2537.38	-1.07888	0.233165	-4.6271	3.71e-06	0.000178318	chr19	10543894	10553418	+	ATG4D
ENSG00000023608.5	1948.94	3253.15	1189.71	1100.24	ENSG00000023608.5	1873.01	-1.07617	0.248163	-4.33654	1.45e-05	0.000553673	chr14	61762419	61796428	+	SNAPC1
ENSG00000168899.5	322.785	523.678	130.169	222.237	ENSG00000168899.5	299.717	-1.07346	0.309964	-3.46316	0.000533877	0.0100551	chr2	85584430	85593406	+	VAMP5
ENSG00000100311.17	2203.03	2733.44	1355.29	817.789	ENSG00000100311.17	1777.39	-1.0723	0.251699	-4.26025	2.04e-05	0.000735517	chr22	39223358	39244982	-	PDGFB
ENSG00000214460.3	496.882	464.169	179.939	238.659	ENSG00000214460.3	344.912	-1.07207	0.266932	-4.01625	5.91e-05	0.00178009	chr6	85427452	85427966	-	TPT1P6
ENSG00000077157.22	2112.69	2735.42	782.928	1345.47	ENSG00000077157.22	1744.13	-1.07052	0.258055	-4.1484	3.35e-05	0.00109712	chr1	202348698	202592706	+	PPP1R12B
ENSG00000065809.14	1097.28	1643.44	638.402	575.846	ENSG00000065809.14	988.741	-1.06987	0.245681	-4.35472	1.33e-05	0.000520403	chr10	14518556	14774897	-	FAM107B
ENSG00000008311.16	3131.86	3519.95	1177.26	1799.79	ENSG00000008311.16	2407.22	-1.06623	0.23577	-4.52235	6.12e-06	0.000273496	chr7	122064582	122144308	-	AASS
ENSG00000150938.10	27372.7	45226.7	17733.6	14651.2	ENSG00000150938.10	26246.1	-1.06589	0.240656	-4.4291	9.46e-06	0.000388456	chr2	36355777	36551135	+	CRIM1
ENSG00000269028.3	311.492	764.689	172.282	267.122	ENSG00000269028.3	378.896	-1.06546	0.328739	-3.24103	0.00119098	0.0189268	chr3	96617187	96618236	-	MTRNR2L12
ENSG00000162931.12	221.15	138.854	66.0416	78.823	ENSG00000162931.12	126.217	-1.0621	0.339998	-3.12385	0.00178503	0.0251946	chr1	228407934	228416861	-	TRIM17
ENSG00000119242.9	504.41	858.911	282.352	312.008	ENSG00000119242.9	489.42	-1.05856	0.276742	-3.82508	0.000130732	0.00323641	chr12	123918659	123972831	-	CCDC92
ENSG00000226562.4	266.321	361.02	154.097	112.761	ENSG00000226562.4	223.55	-1.05804	0.299987	-3.52696	0.000420363	0.00839548	chr9	33580694	33607874	+	CYP4F26P
ENSG00000281332.1	524.173	356.061	153.14	225.521	ENSG00000281332.1	314.724	-1.05793	0.292352	-3.61869	0.000296095	0.00636691	chr7	32760278	32762924	+	LINC00997
ENSG00000164620.9	1563.11	3120.25	1088.25	966.677	ENSG00000164620.9	1684.57	-1.05655	0.271142	-3.89668	9.75e-05	0.00258662	chr5	141636949	141641064	+	RELL2
ENSG00000174130.13	124.22	389.783	89.0126	108.382	ENSG00000174130.13	177.849	-1.05639	0.36568	-2.88883	0.00386673	0.0438207	chr4	38822896	38856817	-	TLR6
ENSG00000114019.15	47019.3	58249.3	24973.3	23398.4	ENSG00000114019.15	38410.1	-1.05624	0.202728	-5.21014	1.89e-07	1.44e-05	chr3	134355346	134375479	-	AMOTL2
ENSG00000196511.15	174.097	200.347	82.3127	73.3492	ENSG00000196511.15	132.526	-1.05236	0.322701	-3.2611	0.0011098	0.0179135	chr7	144451940	144836395	-	TPK1
ENSG00000173334.4	2455.24	1379.61	929.368	771.809	ENSG00000173334.4	1384.01	-1.0523	0.262038	-4.01584	5.92e-05	0.00178029	chr8	125430357	125438403	+	TRIB1
ENSG00000135048.14	3511.11	4555.4	1799.39	1904.89	ENSG00000135048.14	2942.7	-1.04829	0.215018	-4.87535	1.09e-06	6.38e-05	chr9	71683365	71816690	-	CEMIP2
ENSG00000129535.13	121.397	198.363	60.2989	67.8754	ENSG00000129535.13	111.984	-1.04784	0.348533	-3.00642	0.00264348	0.0335674	chr14	24078661	24115010	-	NRL
ENSG00000254602.2	91.2832	194.396	53.599	55.833	ENSG00000254602.2	98.7777	-1.04756	0.369723	-2.83336	0.0046062	0.049581	chr11	57638023	57652790	+	ENSG00000254602
ENSG00000019144.20	9502.86	11500.1	5418.28	4292.57	ENSG00000019144.20	7678.45	-1.04013	0.213491	-4.872	1.1e-06	6.47e-05	chr11	118606439	118658031	+	PHLDB1
ENSG00000258590.5	183.507	179.518	72.7415	79.9178	ENSG00000258590.5	128.921	-1.03964	0.323014	-3.21857	0.00128833	0.020027	chr15	20657637	20688408	-	NBEAP1
ENSG00000112715.26	6433.11	10436.9	4383.63	3260.21	ENSG00000112715.26	6128.45	-1.03938	0.247037	-4.20737	2.58e-05	0.00089242	chr6	43770183	43786487	+	VEGFA
ENSG00000261104.1	498.764	900.567	246.938	363.462	ENSG00000261104.1	502.433	-1.03934	0.29249	-3.55343	0.000380246	0.00778747	chr2	9106592	9109865	+	ENSG00000261104
ENSG00000143382.16	27775.5	31105.3	11416.6	15821.5	ENSG00000143382.16	21529.7	-1.03726	0.216613	-4.78855	1.68e-06	9.15e-05	chr1	150549368	150560937	+	ADAMTSL4
ENSG00000132854.19	718.032	1836.84	651.802	439	ENSG00000132854.19	911.419	-1.03624	0.313002	-3.31065	0.000930794	0.0154831	chr1	62236164	62319434	-	KANK4
ENSG00000170458.15	1904.71	2765.18	814.513	1292.92	ENSG00000170458.15	1694.33	-1.03475	0.257911	-4.01206	6.02e-05	0.00180032	chr5	140631727	140633700	-	CD14
ENSG00000103044.11	7428.76	9880.45	4812.42	3131.03	ENSG00000103044.11	6313.17	-1.02861	0.24029	-4.28068	1.86e-05	0.0006804	chr16	69105652	69118719	+	HAS3
ENSG00000010539.12	1545.23	2616.41	1038.48	857.2	ENSG00000010539.12	1514.33	-1.02418	0.255545	-4.00783	6.13e-05	0.00182987	chr16	3222324	3236221	-	ZNF200
ENSG00000204386.12	5431.82	10951.6	3416.94	3993.7	ENSG00000204386.12	5948.52	-1.02339	0.265814	-3.85003	0.000118103	0.00297491	chr6	31857658	31862905	-	NEU1
ENSG00000143222.12	4872.83	9383.56	3366.21	3137.59	ENSG00000143222.12	5190.05	-1.01919	0.258955	-3.93576	8.29e-05	0.00230889	chr1	161152775	161158856	+	UFC1
ENSG00000112425.16	422.538	767.664	249.81	280.26	ENSG00000112425.16	430.068	-1.01878	0.287528	-3.54324	0.000395248	0.00803251	chr6	145382534	145736023	-	EPM2A
ENSG00000259345.7	280.437	304.487	156.011	100.718	ENSG00000259345.7	210.413	-1.01514	0.302725	-3.35333	0.000798454	0.0137512	chr15	38865321	39427195	-	ENSG00000259345
ENSG00000158715.6	1054.93	1162.41	600.117	429.148	ENSG00000158715.6	811.651	-1.0114	0.241865	-4.18168	2.89e-05	0.000968763	chr1	205657850	205680509	-	SLC45A3
ENSG00000162825.17	166.568	164.641	67.9559	73.3492	ENSG00000162825.17	118.129	-1.01137	0.329574	-3.06872	0.00214977	0.0288621	chr1	145289899	145405567	-	NBPF20
ENSG00000261659.2	136.454	249.937	89.0126	72.2544	ENSG00000261659.2	136.915	-1.01046	0.343235	-2.94393	0.00324072	0.0385596	chr16	689000	692554	+	ENSG00000261659
ENSG00000072954.7	758.497	967.019	324.465	469.654	ENSG00000072954.7	629.909	-1.00965	0.257947	-3.91416	9.07e-05	0.0024484	chr19	16661138	16690023	+	TMEM38A
ENSG00000167637.18	890.246	1292.33	502.49	512.35	ENSG00000167637.18	799.355	-1.00655	0.245724	-4.09626	4.2e-05	0.00132882	chr19	43827320	43852017	+	ZNF283
ENSG00000104783.15	7120.09	7977.16	3773.94	3429.9	ENSG00000104783.15	5575.27	-1.00643	0.200492	-5.01979	5.17e-07	3.38e-05	chr19	43766532	43780976	-	KCNN4
ENSG00000269893.9	1425.71	1713.86	792.499	687.512	ENSG00000269893.9	1154.89	-1.00585	0.224118	-4.48805	7.19e-06	0.000311904	chr4	118278704	118285316	+	SNHG8
ENSG00000117266.16	1209.27	1233.82	378.064	740.061	ENSG00000117266.16	890.302	-0.999993	0.274626	-3.64129	0.00027127	0.00593372	chr1	205504595	205532793	+	CDK18
ENSG00000224689.10	190.095	294.569	87.0983	123.708	ENSG00000224689.10	173.868	-0.999721	0.323184	-3.09335	0.0019791	0.0270015	chr19	9689923	9700776	-	ZNF812P
ENSG00000103534.17	853.545	1065.21	470.905	433.527	ENSG00000103534.17	705.796	-0.996104	0.236552	-4.21093	2.54e-05	0.000881734	chr16	19410495	19499113	+	TMC5
ENSG00000234155.1	239.971	280.683	142.612	86.4864	ENSG00000234155.1	187.438	-0.994919	0.314643	-3.16206	0.00156656	0.0230003	chr6	85387218	85390186	-	LINC02535
ENSG00000108448.23	5289.72	8376.86	3237.95	3224.08	ENSG00000108448.23	5032.15	-0.994323	0.23413	-4.24689	2.17e-05	0.000776219	chr17	18697997	18736118	+	TRIM16L
ENSG00000113504.21	5609.68	5663.26	2427.27	3000.75	ENSG00000113504.21	4175.24	-0.989992	0.207104	-4.78017	1.75e-06	9.48e-05	chr5	1050383	1112063	-	SLC12A7
ENSG00000162852.14	2656.62	4043.63	1675.93	1500.92	ENSG00000162852.14	2469.27	-0.989536	0.235367	-4.20422	2.62e-05	0.000901567	chr1	246566443	246668595	+	CNST
ENSG00000171617.15	3954.35	6206.77	2721.11	2089.9	ENSG00000171617.15	3743.03	-0.984716	0.243388	-4.04586	5.21e-05	0.00159529	chr5	74627405	74641424	-	ENC1
ENSG00000115902.11	4638.5	7627.05	2713.45	3102.56	ENSG00000115902.11	4520.39	-0.984535	0.241536	-4.07614	4.58e-05	0.00142001	chr2	64988476	65023865	+	SLC1A4
ENSG00000154358.23	3898.83	3951.39	1831.94	1976.05	ENSG00000154358.23	2914.55	-0.983792	0.20111	-4.89182	9.99e-07	5.99e-05	chr1	228208043	228378876	+	OBSCN
ENSG00000257497.2	249.382	252.913	123.469	104.003	ENSG00000257497.2	182.442	-0.983011	0.298573	-3.29237	0.000993476	0.0162628	chr12	75483453	75489820	-	ENSG00000257497
ENSG00000196352.18	3578.87	5135.61	1980.29	2196.1	ENSG00000196352.18	3222.72	-0.982536	0.226336	-4.34105	1.42e-05	0.000547057	chr1	207321518	207386804	+	CD55
ENSG00000214140.11	148.688	202.33	76.57	76.6335	ENSG00000214140.11	126.055	-0.981718	0.330693	-2.96867	0.00299092	0.0362631	chr17	76527585	76553578	+	PRCD
ENSG00000184669.10	257.851	215.224	99.541	113.855	ENSG00000184669.10	171.618	-0.981616	0.304945	-3.219	0.0012864	0.0200138	chr11	17013997	17053024	+	OR7E14P
ENSG00000221971.3	326.549	548.473	227.796	169.688	ENSG00000221971.3	318.127	-0.981019	0.296953	-3.30361	0.000954468	0.0157918	chr7	45999620	46000778	-	TTC4P1
ENSG00000148926.10	4660.15	6928.82	2677.08	2881.42	ENSG00000148926.10	4286.86	-0.98019	0.227963	-4.29978	1.71e-05	0.000635603	chr11	10305072	10307397	+	ADM
ENSG00000198959.12	4870	9560.1	3247.52	3525.14	ENSG00000198959.12	5300.69	-0.980043	0.261388	-3.74938	0.000177275	0.00418749	chr20	38127384	38166578	-	TGM2
ENSG00000236397.3	188.213	269.774	107.198	97.434	ENSG00000236397.3	165.655	-0.977829	0.314715	-3.10703	0.00188977	0.0262082	chr2	113599035	113601261	-	DDX11L2
ENSG00000110047.18	13263.4	23464.3	10016.3	7323.97	ENSG00000110047.18	13517	-0.977471	0.255907	-3.81963	0.000133654	0.00329051	chr11	64851641	64888296	-	EHD1
ENSG00000118197.14	3155.39	4259.84	1805.14	1782.28	ENSG00000118197.14	2750.66	-0.97513	0.219088	-4.45086	8.55e-06	0.000355833	chr1	200623895	200669907	-	DDX59
ENSG00000257261.7	303.023	478.055	129.212	223.332	ENSG00000257261.7	283.405	-0.973176	0.311094	-3.12824	0.00175856	0.024984	chr12	46383432	46876784	+	ENSG00000257261
ENSG00000101574.15	2449.59	4696.24	1703.68	1673.89	ENSG00000101574.15	2630.85	-0.970849	0.261366	-3.71452	0.00020359	0.00467072	chr18	2537524	2571509	-	METTL4
ENSG00000109738.11	362.31	471.112	199.082	191.584	ENSG00000109738.11	306.022	-0.970516	0.272081	-3.56701	0.000361073	0.00746917	chr4	157076124	157172090	+	GLRB
ENSG00000139112.11	8752.83	16539.5	4961.73	7002.11	ENSG00000139112.11	9314.04	-0.965948	0.265573	-3.63722	0.000275602	0.00598884	chr12	10212457	10223128	+	GABARAPL1
ENSG00000136048.14	4017.4	7082.55	2196.6	3087.23	ENSG00000136048.14	4095.95	-0.962834	0.260326	-3.69857	0.000216817	0.00488935	chr12	101877579	102012130	+	DRAM1
ENSG00000115963.14	12182.1	12657.5	6466.33	5815.39	ENSG00000115963.14	9280.33	-0.960675	0.196204	-4.8963	9.77e-07	5.89e-05	chr2	150468194	150539011	-	RND3
ENSG00000204175.6	263.498	385.816	96.6696	194.868	ENSG00000204175.6	235.213	-0.95952	0.325187	-2.95067	0.00317086	0.0379233	chr10	46541735	46556658	-	GPRIN2
ENSG00000267041.6	964.59	1382.59	580.975	553.951	ENSG00000267041.6	870.526	-0.957598	0.242579	-3.94757	7.89e-05	0.00222134	chr19	36714382	36772825	-	ZNF850
ENSG00000103196.12	1557.46	1456.98	714.972	767.43	ENSG00000103196.12	1124.21	-0.955478	0.2161	-4.42146	9.8e-06	0.000400257	chr16	84819984	84920768	+	CRISPLD2
ENSG00000258441.1	559.933	606.99	324.465	234.28	ENSG00000258441.1	431.417	-0.953852	0.260283	-3.66467	0.00024766	0.00549781	chr14	21200078	21206900	-	LINC00641
ENSG00000197847.12	280.437	426.48	168.454	162.025	ENSG00000197847.12	259.349	-0.952337	0.291664	-3.26518	0.00109394	0.0177039	chr11	65213839	65242757	+	SLC22A20P
ENSG00000008405.12	2774.26	4350.1	1926.69	1543.62	ENSG00000008405.12	2648.67	-0.94763	0.242959	-3.90037	9.6e-05	0.00256273	chr12	106991363	107093549	-	CRY1
ENSG00000127561.16	252.205	202.33	83.2698	124.803	ENSG00000127561.16	165.652	-0.946448	0.318402	-2.9725	0.00295387	0.0360501	chr16	1989659	1994275	+	SYNGR3
ENSG00000197063.11	5404.53	8906.49	3786.39	3194.52	ENSG00000197063.11	5322.98	-0.946308	0.242444	-3.9032	9.49e-05	0.00254344	chr17	81918269	81927735	-	MAFG
ENSG00000180638.19	483.707	681.376	152.183	379.883	ENSG00000180638.19	424.287	-0.944476	0.321401	-2.93862	0.00329677	0.0390254	chr17	19678287	19718979	-	SLC47A2
ENSG00000169213.7	5444.99	4766.66	3200.62	1750.53	ENSG00000169213.7	3790.7	-0.94366	0.254748	-3.70429	0.000211983	0.00480373	chr1	51907955	51990700	-	RAB3B
ENSG00000131389.18	4665.79	5137.6	2323.9	2574.89	ENSG00000131389.18	3675.54	-0.942578	0.202455	-4.65575	3.23e-06	0.00016186	chr3	14402575	14489349	+	SLC6A6
ENSG00000198074.10	1540.52	2242.49	650.845	1164.83	ENSG00000198074.10	1399.67	-0.941756	0.271604	-3.46738	0.000525555	0.00993729	chr7	134527566	134541412	+	AKR1B10
ENSG00000224032.8	864.838	1515.49	479.519	662.332	ENSG00000224032.8	880.545	-0.940278	0.273571	-3.43705	0.000588081	0.0107268	chr5	112160525	112164818	+	EPB41L4A-AS1
ENSG00000151376.18	192.918	242.003	112.941	87.5811	ENSG00000151376.18	158.861	-0.938639	0.314954	-2.98024	0.00288024	0.0355498	chr11	86441107	86672636	-	ME3
ENSG00000166278.16	163.745	180.51	80.3985	76.6335	ENSG00000166278.16	125.322	-0.93808	0.325072	-2.88576	0.00390466	0.0439726	chr6	31897784	31945673	+	C2
ENSG00000184378.3	264.439	559.383	197.168	183.92	ENSG00000184378.3	301.228	-0.937446	0.31375	-2.98788	0.00280924	0.0349305	chr3	169766920	169769561	-	ACTRT3
ENSG00000154764.6	3443.35	4415.56	2381.33	1466.98	ENSG00000154764.6	2926.8	-0.937068	0.247246	-3.79002	0.000150635	0.00366474	chr3	13816257	13880071	-	WNT7A
ENSG00000185664.15	311.492	627.819	190.468	247.417	ENSG00000185664.15	344.299	-0.936192	0.308376	-3.03587	0.00239839	0.0311387	chr12	55954104	55973317	-	PMEL
ENSG00000137843.12	5767.78	6550.93	2881.9	3301.81	ENSG00000137843.12	4625.61	-0.935259	0.204334	-4.57711	4.71e-06	0.000216052	chr15	40217427	40277487	+	PAK6
ENSG00000058335.16	1465.24	1153.48	655.63	645.911	ENSG00000058335.16	980.064	-0.932538	0.228279	-4.08509	4.41e-05	0.00137561	chr15	78959905	79090780	-	RASGRF1
ENSG00000285906.2	201.388	295.561	125.383	106.192	ENSG00000285906.2	182.131	-0.931326	0.311129	-2.99338	0.0027591	0.0345382	chr3	11193438	11225877	-	ENSG00000285906
ENSG00000140279.13	610.75	547.482	201.953	354.704	ENSG00000140279.13	428.722	-0.930607	0.281903	-3.30116	0.000962862	0.0158598	chr15	45092649	45114172	-	DUOX2
ENSG00000144452.15	1131.16	2344.65	776.228	896.612	ENSG00000144452.15	1287.16	-0.930375	0.278864	-3.3363	0.000849001	0.0144382	chr2	214931541	215138626	-	ABCA12
ENSG00000145908.13	1267.61	1363.74	596.289	717.07	ENSG00000145908.13	986.179	-0.929897	0.224555	-4.14107	3.46e-05	0.00112678	chr5	150894391	150904983	-	ZNF300
ENSG00000228192.9	402.775	496.899	233.538	203.626	ENSG00000228192.9	334.21	-0.929564	0.26638	-3.48962	0.000483706	0.00934795	chr1	42832521	42846422	-	ZNF691-DT
ENSG00000162496.9	12933	18667.9	6436.66	9225.58	ENSG00000162496.9	11815.8	-0.928431	0.238685	-3.88978	0.000100337	0.00263496	chr1	12567909	12618210	-	DHRS3
ENSG00000033327.13	1090.69	1672.2	648.931	713.786	ENSG00000033327.13	1031.4	-0.928106	0.247034	-3.75699	0.000171966	0.00408177	chr11	78215292	78418348	-	GAB2
ENSG00000140465.15	1026.7	1372.67	674.773	509.065	ENSG00000140465.15	895.802	-0.92793	0.245794	-3.77524	0.000159854	0.00385356	chr15	74719541	74725536	-	CYP1A1
ENSG00000280355.1	239.03	362.012	146.44	137.94	ENSG00000280355.1	221.356	-0.927344	0.299971	-3.09144	0.00199186	0.0271556	chr10	79681972	79684094	-	ENSG00000280355
ENSG00000271303.2	397.129	803.37	325.422	241.943	ENSG00000271303.2	441.966	-0.925969	0.302069	-3.06542	0.00217361	0.0290614	chr20	646614	653200	-	SRXN1
ENSG00000186815.13	8631.44	12182.5	5543.67	4895.79	ENSG00000186815.13	7813.34	-0.925334	0.221075	-4.18561	2.84e-05	0.000953874	chr12	113221049	113298585	+	TPCN1
ENSG00000198517.10	4189.62	7193.63	2947.94	2685.46	ENSG00000198517.10	4254.16	-0.924457	0.24598	-3.75827	0.000171096	0.00407155	chr7	1530701	1543043	+	MAFK
ENSG00000214049.8	13062.9	24294.5	8512.67	9890.1	ENSG00000214049.8	13940	-0.923739	0.254149	-3.63463	0.000278382	0.00602803	chr19	15828205	15836328	+	UCA1
ENSG00000157111.13	1107.63	1417.3	666.159	595.552	ENSG00000157111.13	946.661	-0.922458	0.231638	-3.98232	6.82e-05	0.00198353	chr5	73120568	73131809	+	TMEM171
ENSG00000188707.7	522.29	753.779	313.937	313.103	ENSG00000188707.7	475.777	-0.921108	0.260477	-3.53623	0.000405876	0.00818561	chr7	150322638	150332721	+	ZBED6CL
ENSG00000160336.17	2983.17	3235.3	1477.8	1672.8	ENSG00000160336.17	2342.27	-0.921097	0.207002	-4.44971	8.6e-06	0.000356947	chr19	53431983	53461862	+	ZNF761
ENSG00000228502.1	196.682	314.405	127.298	112.761	ENSG00000228502.1	187.786	-0.918209	0.313894	-2.92521	0.00344219	0.0402582	chr1	96446929	96448318	+	EEF1A1P11
ENSG00000162444.12	2171.98	1221.92	944.682	722.544	ENSG00000162444.12	1265.28	-0.916072	0.266509	-3.4373	0.000587541	0.0107268	chr1	9997205	10016021	+	RBP7
ENSG00000130638.17	8810.24	11045.8	5201.02	4924.25	ENSG00000130638.17	7495.33	-0.912555	0.206404	-4.42121	9.82e-06	0.000400257	chr22	45671797	45845307	+	ATXN10
ENSG00000165685.9	6010.57	7374.14	2943.16	3842.62	ENSG00000165685.9	5042.62	-0.912462	0.219042	-4.1657	3.1e-05	0.0010262	chr12	10170541	10191804	+	TMEM52B
ENSG00000204366.4	1349.49	1327.05	608.731	745.534	ENSG00000204366.4	1007.7	-0.911856	0.224351	-4.06442	4.82e-05	0.00148333	chr6	31899612	31902086	-	ZBTB12
ENSG00000214063.12	2778.02	2949.66	1808.97	1053.16	ENSG00000214063.12	2147.45	-0.908761	0.249182	-3.64698	0.000265341	0.00583436	chr11	842811	867116	+	TSPAN4
ENSG00000063176.16	1106.69	2117.52	800.156	790.42	ENSG00000063176.16	1203.7	-0.908441	0.268876	-3.37866	0.00072839	0.012755	chr19	48619290	48630717	+	SPHK2
ENSG00000273108.1	203.27	395.734	151.226	130.277	ENSG00000273108.1	220.127	-0.90809	0.320815	-2.83057	0.00464645	0.0498692	chr10	103608618	103610050	+	ENSG00000273108
ENSG00000102243.13	2414.77	2437.88	1305.52	1175.78	ENSG00000102243.13	1833.49	-0.907947	0.207666	-4.37215	1.23e-05	0.000487739	chrX	136532214	136556807	+	VGLL1
ENSG00000188825.15	973.06	1086.04	489.091	555.045	ENSG00000188825.15	775.808	-0.90564	0.228795	-3.9583	7.55e-05	0.00216332	chr17	43338740	43389226	-	LINC00910
ENSG00000168140.5	1737.2	2296.05	914.054	1129.8	ENSG00000168140.5	1519.28	-0.905016	0.230821	-3.92085	8.82e-05	0.00239534	chr16	4371847	4383538	+	VASN
ENSG00000145103.15	488.412	620.876	234.496	317.482	ENSG00000145103.15	415.316	-0.900607	0.266436	-3.3802	0.00072434	0.0126993	chr3	121987322	122022247	-	ILDR1
ENSG00000196517.13	4438.06	6464.65	2062.6	3402.53	ENSG00000196517.13	4091.96	-0.899764	0.255842	-3.51688	0.000436654	0.00863236	chr1	43991499	44031467	-	SLC6A9
ENSG00000140450.9	4206.55	7786.73	2382.28	3598.49	ENSG00000140450.9	4493.52	-0.894045	0.269732	-3.31456	0.000917863	0.0153253	chr15	97960702	97973833	+	ARRDC4
ENSG00000197892.13	1932	2347.62	1026.04	1174.68	ENSG00000197892.13	1620.09	-0.89364	0.218696	-4.08621	4.38e-05	0.00137561	chr8	29067277	29263124	-	KIF13B
ENSG00000100564.9	1137.75	1747.58	725.5	737.871	ENSG00000100564.9	1087.17	-0.89282	0.245142	-3.64205	0.000270477	0.00592618	chr14	67581954	67600286	-	PIGH
ENSG00000273117.1	293.612	395.734	150.269	189.394	ENSG00000273117.1	257.252	-0.891597	0.288105	-3.09469	0.00197017	0.0269991	chr7	155295917	155297541	-	INSIG1-DT
ENSG00000097096.10	1110.46	1662.28	703.487	706.123	ENSG00000097096.10	1045.59	-0.891359	0.24297	-3.66859	0.00024389	0.00543367	chr1	85156888	85201724	-	SYDE2
ENSG00000119681.12	11820.7	12011.9	6317.98	6097.84	ENSG00000119681.12	9062.1	-0.890988	0.193389	-4.60724	4.08e-06	0.000192233	chr14	74498182	74612378	-	LTBP2
ENSG00000138166.6	13936.2	15010.1	7767.07	7325.07	ENSG00000138166.6	11009.6	-0.889116	0.19477	-4.56495	5e-06	0.000227268	chr10	110497906	110511533	+	DUSP5
ENSG00000105662.16	1088.81	1341.92	572.361	674.375	ENSG00000105662.16	919.368	-0.888382	0.23169	-3.83436	0.00012589	0.00314115	chr19	18683677	18782333	+	CRTC1
ENSG00000134324.12	1581.93	1654.35	638.402	1013.75	ENSG00000134324.12	1222.11	-0.884165	0.246208	-3.59113	0.000329252	0.00695071	chr2	11677594	11827409	+	LPIN1
ENSG00000089723.10	468.65	500.866	238.324	253.985	ENSG00000089723.10	365.456	-0.883864	0.254687	-3.47039	0.00051971	0.00988891	chr14	94026339	94048930	+	OTUB2
ENSG00000138685.17	3058.46	3734.18	2062.6	1430.86	ENSG00000138685.17	2571.52	-0.883546	0.232566	-3.79912	0.00014521	0.00353739	chr4	122826707	122898236	+	FGF2
ENSG00000139211.7	2317.84	4232.07	1955.41	1337.8	ENSG00000139211.7	2460.78	-0.883543	0.269263	-3.28133	0.00103318	0.0168086	chr12	47075706	47079959	-	AMIGO2
ENSG00000187079.20	14252.4	18175	9374.08	7447.68	ENSG00000187079.20	12312.3	-0.883278	0.216208	-4.08532	4.4e-05	0.00137561	chr11	12674420	12944737	+	TEAD1
ENSG00000013588.9	21129.7	28872.7	13259	12772.6	ENSG00000013588.9	19008.5	-0.880378	0.213221	-4.12894	3.64e-05	0.0011755	chr12	12891558	12917937	+	GPRC5A
ENSG00000086619.15	437.595	407.636	197.168	230.995	ENSG00000086619.15	318.348	-0.879257	0.264429	-3.32511	0.000883822	0.0148755	chr1	236214680	236282019	-	ERO1B
ENSG00000203739.5	202.329	215.224	104.327	99.6235	ENSG00000203739.5	155.376	-0.878703	0.307933	-2.85355	0.00432334	0.0474184	chr1	173417792	173489407	-	PRDX6-AS1
ENSG00000243335.10	1749.44	1860.64	956.168	928.36	ENSG00000243335.10	1373.65	-0.878017	0.210987	-4.16148	3.16e-05	0.0010398	chr7	66628880	66649067	+	KCTD7
ENSG00000225868.7	243.736	322.34	125.383	154.362	ENSG00000225868.7	211.455	-0.877934	0.297223	-2.95379	0.00313903	0.0375911	chr19	37823721	37855215	-	WDR87BP
ENSG00000165886.5	2462.76	4042.64	1807.05	1529.39	ENSG00000165886.5	2460.46	-0.877297	0.246144	-3.56416	0.000365025	0.0075257	chr10	97498923	97571206	+	UBTD1
ENSG00000124839.13	1358.9	1666.25	709.229	858.295	ENSG00000124839.13	1148.17	-0.877242	0.22818	-3.84451	0.000120793	0.0030303	chr2	237574321	237601614	-	RAB17
ENSG00000183010.17	2558.75	2151.25	1209.81	1251.32	ENSG00000183010.17	1792.78	-0.876019	0.212396	-4.12447	3.72e-05	0.00119332	chr17	81932383	81942412	-	PYCR1
ENSG00000168779.21	424.42	808.329	279.48	333.903	ENSG00000168779.21	461.533	-0.875548	0.291105	-3.00767	0.0026326	0.0334676	chr3	158095904	158106420	-	SHOX2
ENSG00000164920.10	1663.8	1523.43	817.384	850.632	ENSG00000164920.10	1213.81	-0.872697	0.214416	-4.07011	4.7e-05	0.00145239	chr8	98944402	98952104	+	OSR2
ENSG00000209082.1	480.884	721.049	270.866	338.282	ENSG00000209082.1	452.77	-0.872625	0.27074	-3.22312	0.00126804	0.0197761	chrM	3229	3304	+	MT-TL1
ENSG00000286010.1	439.477	431.439	158.883	276.975	ENSG00000286010.1	326.694	-0.871212	0.290002	-3.00416	0.00266315	0.0337709	chr8	127663279	127670990	-	ENSG00000286010
ENSG00000286619.1	897.775	805.353	446.02	439	ENSG00000286619.1	647.037	-0.870758	0.231678	-3.75848	0.000170949	0.00407155	chr1	205813321	205896082	+	ENSG00000286619
ENSG00000150401.15	1781.43	2285.14	969.567	1150.6	ENSG00000150401.15	1546.68	-0.870687	0.225562	-3.86008	0.000113349	0.0029046	chr13	113455818	113490951	-	DCUN1D2
ENSG00000168994.14	5043.16	7797.64	3237	3436.46	ENSG00000168994.14	4878.57	-0.870542	0.231747	-3.75644	0.00017235	0.00408564	chr6	3722613	3751713	-	PXDC1
ENSG00000168477.19	606.986	1512.52	499.619	547.382	ENSG00000168477.19	791.626	-0.86928	0.304596	-2.85388	0.00431892	0.0473981	chr6	32041152	32115334	-	TNXB
ENSG00000241494.1	252.205	264.814	141.654	116.045	ENSG00000241494.1	193.68	-0.867565	0.295242	-2.93848	0.00329821	0.0390254	chr14	101677942	101678380	+	ENSG00000241494
ENSG00000171469.11	1501	3182.73	1101.65	1268.83	ENSG00000171469.11	1763.55	-0.867248	0.277966	-3.11998	0.00180863	0.0254446	chr19	9604679	9621236	-	ZNF561
ENSG00000147642.17	1767.32	3359.28	1311.26	1313.72	ENSG00000147642.17	1937.89	-0.866082	0.262662	-3.29733	0.000976089	0.0160491	chr8	109573977	109691791	-	SYBU
ENSG00000271826.5	312.433	384.824	169.411	183.92	ENSG00000271826.5	262.647	-0.866036	0.277658	-3.11907	0.0018142	0.0254842	chrX	115518181	115562731	-	PLS3-AS1
ENSG00000178150.10	1135.86	3009.16	938.939	1123.23	ENSG00000178150.10	1551.8	-0.861599	0.303781	-2.83625	0.0045647	0.0492518	chr19	48270080	48287608	+	ZNF114
ENSG00000113739.11	7513.45	11311.6	4479.34	5376.39	ENSG00000113739.11	7170.21	-0.861054	0.231387	-3.72128	0.000198219	0.00457989	chr5	173314722	173328447	-	STC2
ENSG00000136826.15	3256.08	2814.77	1461.53	1747.24	ENSG00000136826.15	2319.91	-0.859997	0.213539	-4.02735	5.64e-05	0.00170644	chr9	107484851	107490482	-	KLF4
ENSG00000144810.16	3529.93	2577.73	2062.6	1060.83	ENSG00000144810.16	2307.77	-0.859162	0.272039	-3.15823	0.00158732	0.023213	chr3	99638474	99799226	+	COL8A1
ENSG00000124067.17	5530.63	6797.9	3770.11	2711.73	ENSG00000124067.17	4702.59	-0.859116	0.225564	-3.80875	0.00013967	0.00341141	chr16	67943473	67969601	-	SLC12A4
ENSG00000169992.10	3679.56	3372.17	1427.07	2260.69	ENSG00000169992.10	2684.87	-0.858016	0.23828	-3.60088	0.00031714	0.0067489	chr17	7404873	7419860	+	NLGN2
ENSG00000188064.10	3340.78	3628.06	1897.98	1814.02	ENSG00000188064.10	2670.21	-0.855561	0.202657	-4.22171	2.42e-05	0.000848554	chr22	45920365	45977162	-	WNT7B
ENSG00000144834.14	647.452	912.469	493.876	304.344	ENSG00000144834.14	589.535	-0.854327	0.275469	-3.10135	0.0019264	0.0265565	chr3	111998738	112013887	+	TAGLN3
ENSG00000176945.18	2436.41	2944.7	980.096	1805.27	ENSG00000176945.18	2041.62	-0.8537	0.261304	-3.26707	0.00108665	0.0176013	chr3	195720883	195741123	+	MUC20
ENSG00000130517.14	1043.64	1078.1	411.564	688.607	ENSG00000130517.14	805.478	-0.853682	0.259238	-3.29305	0.00099107	0.0162378	chr19	18340597	18369950	+	PGPEP1
ENSG00000008441.19	2966.23	3032.97	1520.87	1678.27	ENSG00000008441.19	2299.59	-0.853148	0.204543	-4.17101	3.03e-05	0.00100799	chr19	12995474	13098796	+	NFIX
ENSG00000142102.16	408.422	377.881	156.968	244.132	ENSG00000142102.16	296.851	-0.851995	0.285151	-2.98787	0.00280931	0.0349305	chr11	289125	296107	+	PGGHG
ENSG00000166478.10	3319.13	4876.75	2237.76	2088.81	ENSG00000166478.10	3130.61	-0.851968	0.228302	-3.73175	0.000190151	0.00441159	chr11	9460318	9528524	+	ZNF143
ENSG00000240230.6	1843.54	3239.27	1202.15	1439.61	ENSG00000240230.6	1931.14	-0.851855	0.256626	-3.31944	0.000901979	0.0151073	chr7	898777	975549	-	COX19
ENSG00000110721.12	1497.23	2358.53	1144.72	863.769	ENSG00000110721.12	1466.06	-0.851606	0.252673	-3.37039	0.000750627	0.0130367	chr11	68052858	68121444	-	CHKA
ENSG00000183150.8	338.783	377.881	193.339	175.162	ENSG00000183150.8	271.291	-0.851555	0.272348	-3.12672	0.00176768	0.0250396	chr12	12660889	12696207	-	GPR19
ENSG00000150457.9	4049.4	6374.39	2780.45	2707.35	ENSG00000150457.9	3977.9	-0.851379	0.234541	-3.62998	0.000283447	0.00612338	chr13	20973035	21061586	-	LATS2
ENSG00000204516.10	1714.62	2597.56	1155.25	1112.28	ENSG00000204516.10	1644.93	-0.850804	0.237483	-3.58259	0.000340198	0.00713298	chr6	31494880	31511124	+	MICB
ENSG00000151729.11	2588.87	3563.59	1651.04	1609.3	ENSG00000151729.11	2353.2	-0.850544	0.222625	-3.82052	0.000133172	0.00328301	chr4	185143265	185150382	+	SLC25A4
ENSG00000198840.2	37798.8	58862.2	24477.5	26650.9	ENSG00000198840.2	36947.4	-0.848747	0.229322	-3.70112	0.000214651	0.0048464	chrM	10058	10404	+	MT-ND3
ENSG00000138771.16	8515.69	13895.3	5848.03	5965.37	ENSG00000138771.16	8556.1	-0.848627	0.236188	-3.59302	0.000326867	0.00690824	chr4	76435228	76783253	+	SHROOM3
ENSG00000197863.9	480.884	926.355	366.579	352.514	ENSG00000197863.9	531.583	-0.846912	0.285915	-2.96211	0.00305535	0.0367794	chr19	36817427	36850787	-	ZNF790
ENSG00000179094.16	3115.86	4792.45	1772.59	2384.4	ENSG00000179094.16	3016.33	-0.846397	0.244649	-3.45964	0.000540895	0.0101153	chr17	8140471	8156506	-	PER1
ENSG00000184635.16	255.028	230.101	116.769	129.182	ENSG00000184635.16	182.77	-0.845865	0.297412	-2.84408	0.00445397	0.0485063	chr19	19900912	19963464	+	ZNF93
ENSG00000168268.11	8821.53	11058.7	6009.79	4580.49	ENSG00000168268.11	7617.64	-0.845464	0.219547	-3.85094	0.000117665	0.00297196	chr3	52524384	52535054	-	NT5DC2
ENSG00000163931.17	74585.9	91225.1	43662.1	45518.1	ENSG00000163931.17	63747.8	-0.843545	0.200702	-4.20297	2.63e-05	0.000903186	chr3	53224711	53256052	-	TKT
ENSG00000245571.7	518.526	756.754	292.88	371.125	ENSG00000245571.7	484.821	-0.841498	0.266743	-3.15472	0.00160653	0.0234015	chr11	59130132	59143015	-	FAM111A-DT
ENSG00000112276.14	909.068	1522.44	573.318	697.365	ENSG00000112276.14	925.546	-0.840653	0.261754	-3.21161	0.00131993	0.0203983	chr6	105096821	105137157	-	BVES
ENSG00000179598.6	694.505	711.131	387.635	357.988	ENSG00000179598.6	537.815	-0.839196	0.237297	-3.53648	0.000405495	0.00818561	chr17	17200994	17206333	-	PLD6
ENSG00000079337.16	1135.86	2039.17	1056.67	568.183	ENSG00000079337.16	1199.97	-0.838741	0.291906	-2.87332	0.0040618	0.0454107	chr12	47734362	47771040	-	RAPGEF3
ENSG00000117385.16	3491.35	4313.4	1973.59	2219.09	ENSG00000117385.16	2999.36	-0.838698	0.212288	-3.95076	7.79e-05	0.00220201	chr1	42746334	42767084	-	P3H1
ENSG00000100814.18	3325.72	4417.54	2080.79	2071.29	ENSG00000100814.18	2973.84	-0.83845	0.216634	-3.87036	0.000108677	0.00281011	chr14	20311367	20333312	-	CCNB1IP1
ENSG00000101384.12	20061.6	31569.5	12475.2	14976.4	ENSG00000101384.12	19770.6	-0.838256	0.234703	-3.57156	0.000354855	0.00736524	chr20	10637683	10673999	-	JAG1
ENSG00000173402.12	61225.6	72851.7	33864	38581.7	ENSG00000173402.12	51630.8	-0.836625	0.201912	-4.1435	3.42e-05	0.00111684	chr3	49468702	49535618	+	DAG1
ENSG00000104375.17	9950.81	13247.7	6524.72	5960.99	ENSG00000104375.17	8921.05	-0.835643	0.212968	-3.92379	8.72e-05	0.0023747	chr8	98371227	98942827	-	STK3
ENSG00000159214.13	2103.28	1939	983.924	1188.91	ENSG00000159214.13	1553.78	-0.835632	0.21649	-3.85991	0.000113429	0.0029046	chr1	43991358	43996528	+	CCDC24
ENSG00000137821.12	638.041	1307.21	534.076	472.938	ENSG00000137821.12	738.067	-0.830587	0.285818	-2.90599	0.00366088	0.0422553	chr15	70853238	71053658	+	LRRC49
ENSG00000143845.15	3384.07	3055.78	1901.81	1580.84	ENSG00000143845.15	2480.62	-0.830123	0.211111	-3.93217	8.42e-05	0.00231931	chr1	204131061	204152044	-	ETNK2
ENSG00000141504.12	1212.09	1677.16	813.556	732.397	ENSG00000141504.12	1108.8	-0.8292	0.235141	-3.52639	0.000421259	0.0084043	chr17	7626233	7627876	-	SAT2
ENSG00000226742.4	2159.74	2281.17	1168.65	1240.37	ENSG00000226742.4	1712.48	-0.828192	0.207631	-3.98876	6.64e-05	0.00194392	chr18	79964581	79970822	+	HSBP1L1
ENSG00000126790.12	853.545	1172.32	600.117	479.507	ENSG00000126790.12	776.373	-0.82547	0.247465	-3.33571	0.00085082	0.0144382	chr14	59460362	59484408	-	L3HYPDH
ENSG00000168152.13	733.089	992.806	425.92	494.833	ENSG00000168152.13	661.662	-0.825395	0.246834	-3.34392	0.000826037	0.0141473	chr4	82900683	82919969	+	THAP9
ENSG00000210082.2	123126	284938	84065.2	128235	ENSG00000210082.2	155091	-0.821355	0.289321	-2.8389	0.00452692	0.0490125	chrM	1670	3229	+	MT-RNR2
ENSG00000168275.16	3087.63	3926.59	2105.67	1694.69	ENSG00000168275.16	2703.65	-0.821324	0.221606	-3.70624	0.000210361	0.00477937	chr1	234373455	234385080	+	COA6
ENSG00000103145.11	5543.81	7099.41	2853.19	3977.28	ENSG00000103145.11	4868.42	-0.821198	0.228539	-3.59325	0.000326574	0.00690824	chr16	3022624	3024286	-	HCFC1R1
ENSG00000179750.16	2534.28	3192.65	1232.78	1844.68	ENSG00000179750.16	2201.1	-0.821113	0.239597	-3.42706	0.000610163	0.0110426	chr22	38982346	38992804	+	APOBEC3B
ENSG00000157625.16	9744.72	11038.9	5137.85	6218.26	ENSG00000157625.16	8034.93	-0.819474	0.205655	-3.98471	6.76e-05	0.00196986	chrX	30827441	30975084	-	TAB3
ENSG00000196756.14	926.948	1050.33	526.419	544.098	ENSG00000196756.14	761.949	-0.819	0.227299	-3.60318	0.00031435	0.00671198	chr20	38419637	38435409	-	SNHG17
ENSG00000099308.11	863.897	1187.2	473.777	627.3	ENSG00000099308.11	788.044	-0.814656	0.25066	-3.25005	0.00115386	0.0184797	chr19	18097777	18151692	+	MAST3
ENSG00000141232.5	5933.41	10498.4	3955.8	4864.04	ENSG00000141232.5	6312.9	-0.813517	0.251866	-3.22996	0.00123808	0.0194373	chr17	50862222	50867978	-	TOB1
ENSG00000246273.8	559.933	1029.5	378.064	459.801	ENSG00000246273.8	606.825	-0.813137	0.280583	-2.89802	0.00375524	0.0429694	chr11	9758267	9811335	+	SBF2-AS1
ENSG00000224769.1	735.912	613.933	262.252	452.138	ENSG00000224769.1	516.059	-0.813037	0.276508	-2.94038	0.00327811	0.0388838	chr3	195614946	195620233	+	MUC20P1
ENSG00000130522.6	5466.64	6538.04	2692.39	3843.72	ENSG00000130522.6	4635.2	-0.81197	0.226773	-3.58054	0.000342886	0.00715778	chr19	18279693	18281622	-	JUND
ENSG00000125652.8	1277.02	1938.01	866.198	875.811	ENSG00000125652.8	1239.26	-0.808456	0.241474	-3.348	0.000813957	0.0139663	chr19	6372793	6375250	+	ALKBH7
ENSG00000259673.6	313.374	352.094	180.897	172.973	ENSG00000259673.6	254.834	-0.806228	0.275285	-2.9287	0.00340383	0.039961	chr15	67290635	67521844	-	IQCH-AS1
ENSG00000135469.14	559.933	508.801	264.166	313.103	ENSG00000135469.14	411.501	-0.805195	0.252921	-3.18358	0.00145464	0.0218775	chr12	56266889	56270966	+	COQ10A
ENSG00000231187.3	771.672	984.872	351.265	591.173	ENSG00000231187.3	674.745	-0.800693	0.269934	-2.96625	0.00301452	0.0365254	chr10	46580707	46598150	-	ENSG00000231187
ENSG00000276170.5	1626.16	2391.26	1266.28	915.223	ENSG00000276170.5	1549.73	-0.800517	0.248236	-3.22482	0.00126054	0.0197105	chr17	38450393	38452444	-	ENSG00000276170
ENSG00000141452.10	3307.84	4826.17	2456.94	1995.75	ENSG00000141452.10	3146.68	-0.800423	0.233074	-3.43421	0.000594289	0.0108081	chr18	23503469	23531822	+	RMC1
ENSG00000137331.12	19002.9	18809.8	11394.6	9615.31	ENSG00000137331.12	14705.6	-0.800119	0.199011	-4.02047	5.81e-05	0.00175137	chr6	30743198	30744548	-	IER3
ENSG00000104915.15	2612.39	3001.23	1484.5	1624.63	ENSG00000104915.15	2180.69	-0.799306	0.208995	-3.82452	0.000131027	0.00323877	chr19	13144057	13150383	-	STX10
ENSG00000285831.1	554.287	804.361	432.62	294.492	ENSG00000285831.1	521.44	-0.799224	0.273035	-2.92718	0.0034205	0.0400668	chr5	53297871	53326565	-	ENSG00000285831
ENSG00000163430.12	62519.6	78031	43173	34586.9	ENSG00000163430.12	54577.6	-0.798958	0.212146	-3.76607	0.000165838	0.00397711	chr3	120392292	120450993	-	FSTL1
ENSG00000245205.3	344.429	325.315	170.368	188.299	ENSG00000245205.3	257.103	-0.798944	0.274338	-2.91226	0.00358818	0.0416499	chr12	19456243	19457648	-	EEF1A1P4
ENSG00000118971.9	11561	11880	7778.55	5124.59	ENSG00000118971.9	9086.02	-0.797055	0.226863	-3.51337	0.000442463	0.00872393	chr12	4269770	4305353	+	CCND2
ENSG00000147862.18	5902.35	7207.52	3591.13	3692.64	ENSG00000147862.18	5098.41	-0.797051	0.205138	-3.88545	0.000102141	0.00267475	chr9	14081842	14398983	-	NFIB
ENSG00000068137.15	5648.26	8046.59	3399.71	4150.25	ENSG00000068137.15	5311.2	-0.794903	0.227277	-3.49751	0.000469629	0.0091427	chr17	42667913	42676994	-	PLEKHH3
ENSG00000221968.9	8349.12	13300.2	6056.68	5850.42	ENSG00000221968.9	8389.11	-0.794187	0.233297	-3.40419	0.000663596	0.011836	chr11	61873518	61892051	-	FADS3
ENSG00000088448.14	4111.51	4024.78	2073.13	2459.93	ENSG00000088448.14	3167.34	-0.793123	0.205737	-3.85504	0.000115711	0.00293864	chr13	110878539	110915069	-	ANKRD10
ENSG00000265763.4	3594.86	2477.55	1294.03	2015.46	ENSG00000265763.4	2345.48	-0.792931	0.253205	-3.13158	0.00173868	0.0248351	chr10	47365495	47384293	-	ZNF488
ENSG00000187676.8	783.906	1018.59	579.06	400.684	ENSG00000187676.8	695.561	-0.792818	0.256268	-3.0937	0.00197677	0.0270015	chr13	31199974	31332276	+	B3GLCT
ENSG00000175322.12	1004.12	1186.21	627.874	581.32	ENSG00000175322.12	849.88	-0.792684	0.227314	-3.48717	0.000488159	0.00940456	chr18	14057456	14132490	-	ZNF519
ENSG00000171159.5	6712.61	8759.7	4018.97	4590.35	ENSG00000171159.5	6020.41	-0.790245	0.213978	-3.69311	0.000221525	0.00497129	chr9	128160264	128163924	+	BBLN
ENSG00000197375.14	1317.49	1908.25	868.112	908.654	ENSG00000197375.14	1250.63	-0.790182	0.236424	-3.34223	0.000831086	0.0142206	chr5	132369709	132395613	+	SLC22A5
ENSG00000243710.8	450.77	538.555	241.195	297.776	ENSG00000243710.8	382.074	-0.787694	0.261204	-3.01562	0.00256452	0.0327672	chr1	43172329	43254358	+	CFAP57
ENSG00000100097.12	6021.87	6372.41	3765.33	3174.82	ENSG00000100097.12	4833.6	-0.787226	0.203486	-3.86869	0.000109422	0.00282543	chr22	37675635	37679802	+	LGALS1
ENSG00000179178.11	2116.45	2594.59	1343.8	1284.16	ENSG00000179178.11	1834.75	-0.786401	0.214526	-3.66576	0.000246608	0.00548103	chr1	43269982	43274002	+	TMEM125
ENSG00000162959.14	421.597	626.827	270.866	297.776	ENSG00000162959.14	404.266	-0.785835	0.269948	-2.91106	0.00360202	0.0417844	chr2	31865059	32011230	-	MEMO1
ENSG00000139832.5	1648.74	1934.04	981.053	1018.13	ENSG00000139832.5	1395.49	-0.785668	0.215338	-3.64853	0.00026375	0.00581318	chr13	110523065	110561722	-	RAB20
ENSG00000172375.14	1543.34	1945.94	1058.58	879.096	ENSG00000172375.14	1356.74	-0.784958	0.226959	-3.45859	0.000543009	0.0101241	chr11	119102197	119118544	+	C2CD2L
ENSG00000173918.15	503.469	441.357	285.223	229.9	ENSG00000173918.15	364.988	-0.784946	0.261657	-2.9999	0.00270068	0.03413	chr17	79022813	79049788	+	C1QTNF1
ENSG00000115641.19	3447.12	5300.26	2876.16	1943.21	ENSG00000115641.19	3391.68	-0.779519	0.251323	-3.10166	0.00192439	0.0265486	chr2	105357711	105438513	-	FHL2
ENSG00000186767.7	8170.32	7633	3610.27	5222.02	ENSG00000186767.7	6158.9	-0.779421	0.222757	-3.49897	0.000467051	0.00911169	chrX	63347227	63351332	-	SPIN4
ENSG00000139793.20	8147.73	9481.75	4192.21	5698.25	ENSG00000139793.20	6879.98	-0.776713	0.218517	-3.55447	0.000378742	0.00776525	chr13	97221433	97394120	+	MBNL2
ENSG00000051128.19	1581.93	1847.75	1049.97	871.432	ENSG00000051128.19	1337.77	-0.776128	0.222016	-3.49582	0.000472606	0.00918823	chr19	18929200	18941261	-	HOMER3
ENSG00000148426.13	9561.21	8969.97	6008.83	4429.42	ENSG00000148426.13	7242.36	-0.773199	0.214763	-3.60025	0.000317916	0.00675275	chr10	11823338	11872277	+	PROSER2
ENSG00000184731.6	2221.85	3589.38	1626.15	1613.68	ENSG00000184731.6	2262.77	-0.770831	0.241499	-3.19186	0.00141358	0.0214692	chr2	38813	46870	-	FAM110C
ENSG00000092020.11	1321.25	1958.83	969.567	862.674	ENSG00000092020.11	1278.08	-0.76893	0.240173	-3.20157	0.0013668	0.0209172	chr14	35085466	35122517	-	PPP2R3C
ENSG00000130159.15	3068.81	3914.69	2056.86	1889.56	ENSG00000130159.15	2732.48	-0.768876	0.21464	-3.58217	0.000340751	0.0071365	chr19	11505928	11529172	-	ECSIT
ENSG00000110446.12	3498.88	5639.46	2050.16	3034.69	ENSG00000110446.12	3555.79	-0.763931	0.255557	-2.98928	0.00279639	0.0348588	chr11	60937059	60952653	-	SLC15A3
ENSG00000076604.16	10252.9	14291.1	7547.89	6352.92	ENSG00000076604.16	9611.19	-0.762161	0.221469	-3.44139	0.000578737	0.0106478	chr17	28744010	28750956	+	TRAF4
ENSG00000133065.11	5679.32	6798.89	3628.46	3489.01	ENSG00000133065.11	4898.92	-0.762019	0.203843	-3.73826	0.000185295	0.00433151	chr1	205789093	205813748	-	SLC41A1
ENSG00000065615.14	2760.14	4455.23	2095.15	1962.91	ENSG00000065615.14	2818.36	-0.760105	0.24018	-3.16473	0.00155225	0.0228627	chr6	83859655	83967423	+	CYB5R4
ENSG00000101335.10	2826.96	4960.06	2274.13	2083.34	ENSG00000101335.10	3036.12	-0.760031	0.250279	-3.03673	0.00239156	0.0311148	chr20	36541496	36551447	+	MYL9
ENSG00000136932.15	829.077	1148.52	594.374	515.634	ENSG00000136932.15	771.902	-0.759656	0.244325	-3.1092	0.00187595	0.0261531	chr9	97904488	97922500	-	TRMO
ENSG00000064042.18	7722.37	7504.07	3817.97	4871.7	ENSG00000064042.18	5979.03	-0.759137	0.208395	-3.64278	0.000269714	0.00591645	chr4	41359606	41700044	+	LIMCH1
ENSG00000184292.7	100899	169609	63649.7	88154.8	ENSG00000184292.7	105578	-0.756647	0.249933	-3.0274	0.00246665	0.0317797	chr1	58575432	58577252	-	TACSTD2
ENSG00000101255.12	7726.13	11614.1	5732.22	5248.3	ENSG00000101255.12	7580.2	-0.755506	0.227345	-3.32317	0.000890015	0.0149526	chr20	362834	397559	+	TRIB3
ENSG00000187736.13	499.705	706.172	329.251	344.851	ENSG00000187736.13	469.995	-0.755166	0.258992	-2.91579	0.00354791	0.041286	chr2	219069356	219160865	-	NHEJ1
ENSG00000100938.19	2915.42	4975.93	1996.56	2436.94	ENSG00000100938.19	3081.21	-0.75487	0.250416	-3.01447	0.00257432	0.0328696	chr14	24232421	24239242	+	GMPR2
ENSG00000087074.8	5839.3	8641.68	4181.68	4065.95	ENSG00000087074.8	5682.15	-0.752443	0.225364	-3.33879	0.000841456	0.0143318	chr19	48872420	48876058	+	PPP1R15A
ENSG00000127481.15	19905.4	33578.9	16064.4	14224.3	ENSG00000127481.15	20943.2	-0.750731	0.240748	-3.11833	0.0018188	0.0255101	chr1	19074509	19210266	-	UBR4
ENSG00000198133.9	863.897	1197.12	502.49	661.238	ENSG00000198133.9	806.186	-0.748706	0.250359	-2.99053	0.00278496	0.0347679	chr14	67447083	67533739	-	TMEM229B
ENSG00000071073.13	733.089	818.247	455.591	426.958	ENSG00000071073.13	608.471	-0.748425	0.2343	-3.19431	0.00140167	0.0213409	chr2	98619105	98731132	-	MGAT4A
ENSG00000187800.14	927.889	1063.23	558.004	579.13	ENSG00000187800.14	782.062	-0.747877	0.22705	-3.29389	0.000988116	0.0162037	chr1	156893697	156916429	+	PEAR1
ENSG00000185022.12	7853.18	9983.6	5703.51	4542.18	ENSG00000185022.12	7020.62	-0.74555	0.217169	-3.43304	0.00059686	0.0108442	chr22	38200766	38216507	+	MAFF
ENSG00000100319.13	2066.58	3328.53	1585	1480.12	ENSG00000100319.13	2115.06	-0.745361	0.242321	-3.07593	0.00209848	0.0283173	chr22	29730955	29767011	-	ZMAT5
ENSG00000143850.16	5871.3	7460.43	3363.34	4292.57	ENSG00000143850.16	5246.91	-0.744787	0.219555	-3.39225	0.000693206	0.0122345	chr1	204218852	204377665	-	PLEKHA6
ENSG00000131650.14	3920.47	2969.49	1512.26	2400.82	ENSG00000131650.14	2700.76	-0.743107	0.247204	-3.00604	0.00264671	0.0335854	chr16	2964215	2968383	+	KREMEN2
ENSG00000126878.13	2222.79	1551.2	970.524	1184.53	ENSG00000126878.13	1482.26	-0.741852	0.237997	-3.11706	0.00182662	0.0256004	chr9	131096475	131123152	+	AIF1L
ENSG00000254682.2	477.119	426.48	252.681	259.459	ENSG00000254682.2	353.935	-0.739167	0.256726	-2.87921	0.00398677	0.0447069	chr11	71448561	71452157	+	ENSG00000254682
ENSG00000119408.17	8289.83	8429.43	5261.31	4465.54	ENSG00000119408.17	6611.53	-0.736611	0.200837	-3.66771	0.000244735	0.00544595	chr9	124257605	124353307	+	NEK6
ENSG00000245910.9	3992.93	4992.79	2564.14	2650.42	ENSG00000245910.9	3550.07	-0.735837	0.209502	-3.51231	0.000444229	0.00874943	chr8	66920560	66926398	-	SNHG6
ENSG00000136802.12	15918.1	22254.3	11936.3	10145.2	ENSG00000136802.12	15063.5	-0.734416	0.220402	-3.33216	0.000861734	0.01457	chr9	128882132	128918039	+	LRRC8A
ENSG00000177788.7	869.543	850.977	457.506	536.434	ENSG00000177788.7	678.615	-0.730114	0.23209	-3.14582	0.00165624	0.024031	chr1	229256891	229271242	-	ENSG00000177788
ENSG00000143819.13	1143.39	1556.16	660.416	891.138	ENSG00000143819.13	1062.78	-0.728838	0.245121	-2.97338	0.00294535	0.0359698	chr1	225810123	225845563	+	EPHX1
ENSG00000177606.8	7547.33	7276.94	4925.36	3713.44	ENSG00000177606.8	5865.77	-0.728539	0.212558	-3.42748	0.000609204	0.011036	chr1	58776844	58784048	-	JUN
ENSG00000179913.11	928.83	931.314	548.432	530.961	ENSG00000179913.11	734.884	-0.727474	0.225305	-3.22885	0.0012429	0.0194679	chr19	17794827	17813576	+	B3GNT3
ENSG00000234741.9	8150.55	9401.41	5143.59	5158.53	ENSG00000234741.9	6963.52	-0.725447	0.199077	-3.64405	0.000268386	0.00589431	chr1	173858558	173868882	-	GAS5
ENSG00000078114.19	737.794	816.263	369.45	524.392	ENSG00000078114.19	611.975	-0.724715	0.250733	-2.89038	0.00384777	0.0436773	chr10	20779972	21293011	-	NEBL
ENSG00000164307.13	8222.07	10968.5	5049.79	6142.72	ENSG00000164307.13	7595.77	-0.724231	0.219005	-3.30692	0.000943275	0.0156486	chr5	96760809	96808100	-	ERAP1
ENSG00000130545.16	1120.81	1771.38	786.756	880.19	ENSG00000130545.16	1139.78	-0.722386	0.248866	-2.90271	0.00369951	0.0425685	chr19	6463776	6467221	+	CRB3
ENSG00000151718.16	2332.9	2864.36	1695.07	1335.61	ENSG00000151718.16	2056.98	-0.721908	0.223117	-3.23555	0.00121409	0.0191758	chr4	183099256	183320777	+	WWC2
ENSG00000065600.13	2251.97	2512.27	1581.17	1200.96	ENSG00000065600.13	1886.59	-0.720537	0.222037	-3.24511	0.00117403	0.018738	chr1	212363927	212414901	-	PACC1
ENSG00000169583.13	5178.67	5533.33	2350.7	3866.71	ENSG00000169583.13	4232.35	-0.719017	0.239853	-2.99774	0.00271986	0.0342554	chr9	136994607	136996568	-	CLIC3
ENSG00000254166.3	3036.81	3087.52	2081.75	1498.73	ENSG00000254166.3	2426.2	-0.718612	0.222855	-3.22458	0.00126158	0.0197105	chr8	127072693	127227541	-	CASC19
ENSG00000134352.20	11322.9	14387.3	7411.02	7716.99	ENSG00000134352.20	10209.5	-0.718596	0.206481	-3.4802	0.00050104	0.00959283	chr5	55935094	55995022	-	IL6ST
ENSG00000172175.15	3022.7	3868.08	2229.14	1804.17	ENSG00000172175.15	2731.02	-0.717783	0.221611	-3.23893	0.00119979	0.0190342	chr18	58671464	58754477	+	MALT1
ENSG00000122861.16	57759.7	67736	33865.9	40104.5	ENSG00000122861.16	49866.5	-0.717726	0.2034	-3.52863	0.000417709	0.00836956	chr10	73909176	73917496	+	PLAU
ENSG00000120738.8	30385.1	17955.8	13089.6	14974.2	ENSG00000120738.8	19101.2	-0.717474	0.241622	-2.96941	0.00298368	0.0362631	chr5	138465478	138469303	+	EGR1
ENSG00000169247.14	1985.64	2363.49	1261.49	1299.48	ENSG00000169247.14	1727.53	-0.714459	0.212815	-3.35718	0.000787419	0.0136118	chr5	148923638	149063163	-	SH3TC2
ENSG00000172840.7	2551.22	2875.27	1578.3	1624.63	ENSG00000172840.7	2157.36	-0.714417	0.206414	-3.4611	0.000537982	0.0100812	chr16	66878588	66895754	+	PDP2
ENSG00000185361.9	1053.05	1565.08	765.7	757.577	ENSG00000185361.9	1035.35	-0.714011	0.242206	-2.94796	0.00319882	0.0382084	chr19	4639515	4655568	+	TNFAIP8L1
ENSG00000158125.10	10123	12312.4	7928.82	5188.09	ENSG00000158125.10	8888.08	-0.71304	0.233134	-3.05849	0.00222453	0.0294389	chr2	31334320	31414742	-	XDH
ENSG00000163281.12	1039.88	1367.71	686.258	722.544	ENSG00000163281.12	954.098	-0.712605	0.232032	-3.07115	0.00213235	0.0286698	chr4	44682199	44726588	-	GNPDA2
ENSG00000237523.2	1343.84	1829.9	935.111	923.981	ENSG00000237523.2	1258.21	-0.712505	0.229515	-3.10439	0.00190673	0.0263442	chr10	80207371	80219657	+	LINC00857
ENSG00000141458.13	9934.81	15557.6	7901.06	7021.82	ENSG00000141458.13	10103.8	-0.711808	0.232482	-3.06178	0.00220026	0.0292779	chr18	23506183	23586506	-	NPC1
ENSG00000146232.17	2560.63	4413.57	2205.22	1842.49	ENSG00000146232.17	2755.48	-0.71142	0.251457	-2.8292	0.0046665	0.0499685	chr6	44258165	44265788	-	NFKBIE
ENSG00000076513.17	9269.48	12346.1	6226.1	6539.03	ENSG00000076513.17	8595.18	-0.710968	0.212017	-3.35336	0.000798371	0.0137512	chr12	109999185	110039763	+	ANKRD13A
ENSG00000233476.3	854.486	1107.86	556.089	592.267	ENSG00000233476.3	777.675	-0.710262	0.235965	-3.01003	0.00261224	0.033262	chr7	22510615	22511999	-	EEF1A1P6
ENSG00000171017.11	1247.85	1443.09	868.112	714.881	ENSG00000171017.11	1068.48	-0.70837	0.226168	-3.13206	0.00173584	0.0248351	chr19	7888504	7902021	+	LRRC8E
ENSG00000137944.18	3041.52	4070.41	2026.23	2174.2	ENSG00000137944.18	2828.09	-0.707463	0.218659	-3.23546	0.00121447	0.0191758	chr1	88935772	88992953	-	KYAT3
ENSG00000125347.15	10320.6	13450	5725.52	8249.05	ENSG00000125347.15	9436.3	-0.707047	0.231041	-3.06027	0.00221135	0.0293483	chr5	132440439	132508719	-	IRF1
ENSG00000006432.16	6167.73	7604.24	4130.95	4045.15	ENSG00000006432.16	5487.02	-0.706929	0.205535	-3.43946	0.000582877	0.0106845	chr14	70722525	70809534	-	MAP3K9
ENSG00000272734.1	1325.02	1667.24	827.913	936.023	ENSG00000272734.1	1189.05	-0.706347	0.225797	-3.12824	0.00175855	0.024984	chr10	86965344	86971311	-	ADIRF-AS1
ENSG00000136867.11	3065.04	4133.88	2384.2	1856.72	ENSG00000136867.11	2859.96	-0.705301	0.228719	-3.0837	0.00204442	0.027709	chr9	113150975	113164140	+	SLC31A2
ENSG00000165185.15	1967.76	2220.67	1219.38	1266.64	ENSG00000165185.15	1668.61	-0.705097	0.210101	-3.35599	0.000790823	0.0136452	chr9	112486826	112669397	+	KIAA1958
ENSG00000050344.9	4342.07	3574.5	2268.39	2433.66	ENSG00000050344.9	3154.65	-0.704947	0.208659	-3.37847	0.000728899	0.012755	chr7	26152197	26187137	+	NFE2L3
ENSG00000169991.11	6040.69	8181.48	4598.98	3813.06	ENSG00000169991.11	5658.55	-0.704207	0.22099	-3.18661	0.00143953	0.0217523	chr1	18904279	18956676	-	IFFO2
ENSG00000274211.6	3620.27	5554.16	2788.1	2614.3	ENSG00000274211.6	3644.21	-0.703994	0.232329	-3.03016	0.00244426	0.0316013	chr17	38351843	38405593	+	SOCS7
ENSG00000099194.6	102918	84958.8	40487.3	69756.2	ENSG00000099194.6	74530	-0.701156	0.245224	-2.85925	0.00424642	0.0469082	chr10	100347232	100364826	+	SCD
ENSG00000181045.15	1021.05	1465.9	679.559	782.756	ENSG00000181045.15	987.318	-0.700383	0.242173	-2.89208	0.00382696	0.0435747	chr17	80219698	80253500	+	SLC26A11
ENSG00000197555.10	8521.33	11227.3	6094.01	5662.12	ENSG00000197555.10	7876.2	-0.70031	0.211686	-3.30825	0.000938798	0.0155934	chr14	71320448	71741229	+	SIPA1L1
ENSG00000165288.11	4309.13	5715.83	2616.78	3324.8	ENSG00000165288.11	3991.63	-0.699963	0.224246	-3.12141	0.00179989	0.0253408	chrX	80669502	80809877	-	BRWD3
ENSG00000250182.3	978.706	1210.01	709.229	582.414	ENSG00000250182.3	870.091	-0.699195	0.234886	-2.97674	0.00291328	0.0357669	chr5	14651940	14653329	-	EEF1A1P13
ENSG00000167775.11	2815.66	3232.32	1969.76	1631.2	ENSG00000167775.11	2412.24	-0.69905	0.213377	-3.27613	0.00105242	0.0170916	chr19	8302126	8308358	-	CD320
ENSG00000077150.20	6133.85	10337.7	4912.92	4800.54	ENSG00000077150.20	6546.25	-0.697104	0.240994	-2.89262	0.00382038	0.0435607	chr10	102394109	102402524	+	NFKB2
ENSG00000113645.15	5604.03	5408.36	3359.51	3245.98	ENSG00000113645.15	4404.47	-0.696842	0.196944	-3.53828	0.000402737	0.00815786	chr5	168291644	168472303	+	WWC1
ENSG00000157106.18	11280.5	15222.4	7486.63	8321.3	ENSG00000157106.18	10577.7	-0.696281	0.214593	-3.24465	0.00117596	0.0187418	chr16	18804859	18926408	-	SMG1
ENSG00000168118.12	3640.03	4437.38	2478	2355.93	ENSG00000168118.12	3227.84	-0.694749	0.208269	-3.33583	0.000850462	0.0144382	chr1	229271061	229305894	+	RAB4A
ENSG00000135083.17	2756.38	2667.98	1579.26	1673.89	ENSG00000135083.17	2169.38	-0.694067	0.203839	-3.40498	0.000661682	0.0118247	chr5	160249082	160345396	-	CCNJL
ENSG00000156675.16	4693.08	6275.21	3291.55	3261.3	ENSG00000156675.16	4380.29	-0.693968	0.214716	-3.23203	0.00122914	0.0193341	chr8	37858617	37899497	-	RAB11FIP1
ENSG00000164733.22	65863.2	79603	37638.9	49304.9	ENSG00000164733.22	58102.5	-0.693718	0.21416	-3.23925	0.00119844	0.019029	chr8	11842523	11869533	-	CTSB
ENSG00000084112.15	14491.4	16702.2	9986.64	8753.73	ENSG00000084112.15	12483.5	-0.692716	0.201337	-3.44058	0.000580476	0.0106616	chr12	108778190	108857590	-	SSH1
ENSG00000135750.15	2808.13	4024.78	1942.01	2126.03	ENSG00000135750.15	2725.24	-0.692405	0.226948	-3.05094	0.00228123	0.0300817	chr1	233614105	233672514	+	KCNK1
ENSG00000111725.11	2350.78	3332.5	1773.55	1609.3	ENSG00000111725.11	2266.53	-0.692206	0.227545	-3.04206	0.00234964	0.0307483	chr12	119667863	119681624	+	PRKAB1
ENSG00000148339.13	2921.06	3405.89	2120.03	1662.95	ENSG00000148339.13	2527.48	-0.690966	0.218157	-3.16728	0.00153872	0.0227539	chr9	128068200	128109245	+	SLC25A25
ENSG00000154342.6	1499.11	1508.55	778.142	1015.94	ENSG00000154342.6	1200.44	-0.690878	0.225839	-3.05916	0.00221961	0.0294159	chr1	228006997	228061271	+	WNT3A
ENSG00000111678.11	3317.25	5377.62	2486.61	2689.84	ENSG00000111678.11	3467.83	-0.685393	0.239584	-2.86077	0.00422617	0.0467124	chr12	6942977	6946003	+	C12orf57
ENSG00000168077.14	4006.11	4961.06	2476.08	2919.74	ENSG00000168077.14	3590.75	-0.684933	0.213688	-3.20529	0.00134926	0.0207476	chr8	27633867	27676776	+	SCARA3
ENSG00000153048.11	19828.2	23383	11619.5	14431.2	ENSG00000153048.11	17315.5	-0.684777	0.208534	-3.28377	0.00102428	0.0167227	chr16	8852941	8869012	-	CARHSP1
ENSG00000127328.22	4122.8	4935.27	2729.72	2740.19	ENSG00000127328.22	3632	-0.683933	0.205351	-3.33056	0.000866723	0.0146276	chr12	69738859	69823204	+	RAB3IP
ENSG00000052344.16	10219	14261.3	6301.71	8367.28	ENSG00000052344.16	9787.33	-0.682581	0.229282	-2.97704	0.00291041	0.0357669	chr16	31131432	31135727	-	PRSS8
ENSG00000198911.12	16549.5	18171	8869.67	12061	ENSG00000198911.12	13912.8	-0.682114	0.214364	-3.18203	0.00146247	0.0219774	chr22	41833078	41907307	+	SREBF2
ENSG00000249859.13	1290.2	1357.79	837.484	756.482	ENSG00000249859.13	1060.49	-0.682088	0.217823	-3.13139	0.00173983	0.0248351	chr8	127794525	128187101	+	PVT1
ENSG00000120756.13	6419.94	6577.71	4038.11	3854.66	ENSG00000120756.13	5222.61	-0.680457	0.196009	-3.47157	0.000517426	0.00985558	chr3	142596392	142713664	+	PLS1
ENSG00000169100.14	47908.6	70962.3	35775.4	35773.6	ENSG00000169100.14	47605	-0.680421	0.221858	-3.06691	0.00216282	0.0289914	chrX	1386151	1392113	-	SLC25A6
ENSG00000022567.10	1993.17	2706.66	1339.02	1486.69	ENSG00000022567.10	1881.39	-0.68023	0.225207	-3.02046	0.00252389	0.0324045	chr8	141207165	141308305	-	SLC45A4
ENSG00000233901.7	3417	3404.9	1986.03	2154.5	ENSG00000233901.7	2740.61	-0.678757	0.201755	-3.36427	0.000767473	0.0132794	chr9	129332299	129359541	+	LINC01503
ENSG00000134294.14	59817.8	97789.9	43685.1	50851.8	ENSG00000134294.14	63036.1	-0.676835	0.237234	-2.85303	0.00433041	0.0474678	chr12	46358187	46372773	-	SLC38A2
ENSG00000111961.19	9552.74	12834.1	6514.19	7044.81	ENSG00000111961.19	8986.45	-0.676138	0.213534	-3.16642	0.0015433	0.0228034	chr6	148272303	148552044	+	SASH1
ENSG00000130164.14	12671.4	15401.9	8782.58	8284.08	ENSG00000130164.14	11285	-0.676135	0.202465	-3.33952	0.000839236	0.0143091	chr19	11089461	11133820	+	LDLR
ENSG00000141741.12	4493.58	5938.98	3086.73	3231.74	ENSG00000141741.12	4187.76	-0.675897	0.214101	-3.15691	0.00159452	0.0232999	chr17	39728495	39730532	-	MIEN1
ENSG00000112511.18	3793.43	5206.03	2479.91	2969	ENSG00000112511.18	3612.09	-0.671427	0.224121	-2.99583	0.00273703	0.0343535	chr6	33410398	33416453	+	PHF1
ENSG00000102780.17	5592.74	5590.86	3216.9	3612.72	ENSG00000102780.17	4503.3	-0.671379	0.199512	-3.3651	0.000765153	0.0132517	chr13	42040035	42256578	+	DGKH
ENSG00000105939.14	11433	18244.4	8973.04	8984.73	ENSG00000105939.14	11908.8	-0.667746	0.232588	-2.87094	0.00409259	0.0456998	chr7	139043514	139132122	-	ZC3HAV1
ENSG00000167548.18	11648.5	15384	8148.96	8369.47	ENSG00000167548.18	10887.7	-0.665742	0.210162	-3.16775	0.00153621	0.0227539	chr12	49018974	49060794	-	KMT2D
ENSG00000196935.10	3224.08	4165.62	2203.3	2308.86	ENSG00000196935.10	2975.47	-0.664897	0.214153	-3.10477	0.00190424	0.0263294	chr12	63843760	64162217	+	SRGAP1
ENSG00000198355.5	8466.75	11110.3	5908.33	6063.9	ENSG00000198355.5	7887.32	-0.664587	0.21033	-3.15973	0.00157913	0.0231481	chr22	49960767	49964072	+	PIM3
ENSG00000126934.15	7828.71	12239	6083.48	6097.84	ENSG00000126934.15	8062.25	-0.664469	0.230844	-2.87843	0.00399655	0.0447623	chr19	4090320	4124122	-	MAP2K2
ENSG00000172893.18	11818.8	13277.4	7509.6	7912.95	ENSG00000172893.18	10129.7	-0.663879	0.196818	-3.37307	0.000743359	0.0129469	chr11	71428192	71452868	-	DHCR7
ENSG00000148154.10	10861.8	10967.5	6196.43	7214.5	ENSG00000148154.10	8810.04	-0.663453	0.198889	-3.33579	0.000850578	0.0144382	chr9	111896813	111935369	+	UGCG
ENSG00000168904.15	1371.13	1920.15	944.682	1056.45	ENSG00000168904.15	1323.1	-0.660967	0.233454	-2.83125	0.00463658	0.0497921	chr15	99251361	99390729	+	LRRC28
ENSG00000214087.9	1817.19	2443.83	1379.22	1226.14	ENSG00000214087.9	1716.59	-0.657159	0.225825	-2.91003	0.00361391	0.041896	chr17	81681186	81683797	-	ARL16
ENSG00000107738.20	8040.45	10922.9	5035.43	6581.72	ENSG00000107738.20	7645.11	-0.654744	0.226089	-2.89595	0.0037801	0.0432271	chr10	71747555	71773520	-	VSIR
ENSG00000166595.12	5069.51	6422	3706.94	3372.97	ENSG00000166595.12	4642.86	-0.654364	0.210608	-3.10702	0.00188981	0.0262082	chr16	66932064	66934423	-	CIAO2B
ENSG00000105771.14	4449.35	5145.53	3077.16	2852.96	ENSG00000105771.14	3881.25	-0.65316	0.203631	-3.20757	0.00133862	0.0206013	chr19	43727982	43754962	-	SMG9
ENSG00000175198.17	2536.17	2712.61	1431.86	1803.08	ENSG00000175198.17	2120.93	-0.652066	0.215246	-3.0294	0.00245038	0.0316583	chr13	100089014	100530437	+	PCCA
ENSG00000167468.19	16640.8	18886.1	9828.71	12135.5	ENSG00000167468.19	14372.8	-0.651813	0.206033	-3.16364	0.0015581	0.0229124	chr19	1103993	1106791	+	GPX4
ENSG00000102996.5	3707.79	3261.09	2309.54	2002.32	ENSG00000102996.5	2820.19	-0.649612	0.208288	-3.11882	0.00181579	0.0254871	chr16	58025753	58046901	+	MMP15
ENSG00000010322.16	2572.87	2852.46	1466.31	1880.8	ENSG00000010322.16	2193.11	-0.64956	0.217694	-2.98382	0.00284674	0.0352669	chr3	52455117	52493068	+	NISCH
ENSG00000163453.11	31354.4	37490.6	20592.5	22128.5	ENSG00000163453.11	27891.5	-0.649284	0.200064	-3.24538	0.00117293	0.0187365	chr4	57030772	57110385	-	IGFBP7
ENSG00000251022.6	3637.21	3595.33	2172.67	2316.52	ENSG00000251022.6	2930.43	-0.648806	0.200536	-3.23535	0.00121493	0.0191758	chr4	82893008	82900960	-	THAP9-AS1
ENSG00000152104.12	13291.6	18097.6	9250.61	10146.3	ENSG00000152104.12	12696.5	-0.648566	0.214648	-3.02153	0.00251502	0.032313	chr1	214348699	214552449	-	PTPN14
ENSG00000095951.17	4063.51	4901.55	2673.25	2885.8	ENSG00000095951.17	3631.03	-0.647265	0.207206	-3.12378	0.00178543	0.0251946	chr6	12008761	12164999	+	HIVEP1
ENSG00000070614.15	19473.4	25347.8	14674.6	13110.9	ENSG00000070614.15	18151.7	-0.646315	0.210058	-3.07684	0.00209211	0.0282518	chr5	150485817	150558211	+	NDST1
ENSG00000145012.14	8850.7	9922.11	5202.93	6464.58	ENSG00000145012.14	7610.08	-0.644046	0.207522	-3.10351	0.00191243	0.0264032	chr3	188153283	188890671	+	LPP
ENSG00000149596.7	2203.03	2160.17	1400.27	1317	ENSG00000149596.7	1770.12	-0.641602	0.206489	-3.1072	0.0018887	0.0262082	chr20	44106589	44187188	-	JPH2
ENSG00000197971.16	3298.43	4200.33	2509.58	2146.83	ENSG00000197971.16	3038.79	-0.640889	0.216749	-2.95682	0.00310825	0.0372708	chr18	76978826	77133683	-	MBP
ENSG00000136816.16	4782.49	6290.09	3567.2	3316.04	ENSG00000136816.16	4488.95	-0.640826	0.213804	-2.99725	0.00272425	0.0342623	chr9	129803156	129811281	+	TOR1B
ENSG00000128309.17	5892	6847.49	3902.2	4062.67	ENSG00000128309.17	5176.09	-0.638564	0.201311	-3.17203	0.00151378	0.0225291	chr22	37019634	37029821	+	MPST
ENSG00000175137.11	5017.75	5886.42	3170	3644.47	ENSG00000175137.11	4429.66	-0.636919	0.206749	-3.08064	0.00206559	0.0279549	chr1	248810445	248825915	-	SH3BP5L
ENSG00000155034.20	6832.12	8981.87	5437.43	4407.52	ENSG00000155034.20	6414.73	-0.636421	0.219121	-2.90443	0.00367922	0.0423877	chr7	5431334	5513809	-	FBXL18
ENSG00000064652.11	1840.72	1862.63	1249.05	1066.3	ENSG00000064652.11	1504.67	-0.633098	0.213482	-2.96558	0.00302109	0.0365572	chr5	122843438	123029354	+	SNX24
ENSG00000128881.18	5008.34	5742.61	3146.07	3613.82	ENSG00000128881.18	4377.71	-0.629256	0.2053	-3.06506	0.00217624	0.0290614	chr15	42738729	42920809	-	TTBK2
ENSG00000072364.13	15201	21044.3	11521.9	11215.9	ENSG00000072364.13	14745.8	-0.62817	0.214815	-2.92424	0.00345303	0.0403595	chr5	132875394	132963634	-	AFF4
ENSG00000184575.12	22531.9	27827.3	16583.1	15178.9	ENSG00000184575.12	20530.3	-0.625622	0.203801	-3.06976	0.00214228	0.0287824	chr12	64404391	64451125	+	XPOT
ENSG00000174738.13	5604.03	7420.76	3821.8	4368.11	ENSG00000174738.13	5303.67	-0.624551	0.215984	-2.89165	0.00383222	0.0435809	chr3	23945285	23980617	+	NR1D2
ENSG00000196205.8	9726.83	12259.8	7024.34	6845.56	ENSG00000196205.8	8964.14	-0.624516	0.205819	-3.0343	0.00241098	0.0312364	chr9	133019485	133020874	+	EEF1A1P5
ENSG00000205659.12	2074.1	2624.34	1495.99	1458.23	ENSG00000205659.12	1913.16	-0.624326	0.216344	-2.8858	0.00390419	0.0439726	chr14	74084955	74201493	+	LIN52
ENSG00000128016.7	5844.95	4603.01	2935.5	3631.33	ENSG00000128016.7	4253.7	-0.624305	0.218043	-2.86321	0.00419368	0.0464364	chr19	39406846	39409412	+	ZFP36
ENSG00000133112.17	173414	218639	119419	128144	ENSG00000133112.17	159904	-0.62394	0.204044	-3.05787	0.00222915	0.0294578	chr13	45333470	45341284	-	TPT1
ENSG00000117868.18	8954.22	10382.3	5833.67	6420.79	ENSG00000117868.18	7897.75	-0.620228	0.201108	-3.08406	0.00204198	0.0276961	chr7	158730994	158830253	-	ESYT2
ENSG00000112159.12	6744.6	7206.52	4621	4230.17	ENSG00000112159.12	5700.57	-0.619925	0.197927	-3.13209	0.00173566	0.0248351	chr6	89642497	89819794	-	MDN1
ENSG00000172992.13	3156.33	3624.09	1978.38	2313.24	ENSG00000172992.13	2768.01	-0.618434	0.209844	-2.94711	0.00320756	0.038288	chr17	45023337	45061131	-	DCAKD
ENSG00000153933.10	1908.48	1921.14	1237.56	1192.2	ENSG00000153933.10	1564.85	-0.615871	0.207799	-2.96378	0.00303889	0.0367275	chr17	56834106	56869567	+	DGKE
ENSG00000171155.8	2768.61	3418.78	1993.69	1927.88	ENSG00000171155.8	2527.24	-0.615839	0.211197	-2.91595	0.0035461	0.041286	chrX	120625673	120630054	-	C1GALT1C1
ENSG00000113273.17	2201.15	2378.37	1505.56	1401.3	ENSG00000113273.17	1871.59	-0.615413	0.20729	-2.96886	0.00298911	0.0362631	chr5	78777208	78986087	-	ARSB
ENSG00000188522.15	5080.8	6508.29	3705.99	3651.04	ENSG00000188522.15	4736.53	-0.614277	0.20984	-2.92736	0.00341857	0.0400668	chr17	18968788	19004764	-	FAM83G
ENSG00000224531.6	3617.45	4118.01	2512.45	2409.58	ENSG00000224531.6	3164.37	-0.613826	0.203271	-3.01974	0.00252995	0.0324598	chr6	11093833	11138733	+	SMIM13
ENSG00000177410.13	3310.66	3611.2	2280.83	2124.94	ENSG00000177410.13	2831.91	-0.613525	0.20286	-3.02438	0.00249141	0.0320542	chr20	49278177	49299600	+	ZFAS1
ENSG00000153037.15	1508.53	1582.94	1014.55	948.066	ENSG00000153037.15	1263.52	-0.612827	0.212845	-2.87922	0.00398662	0.0447069	chr5	112861187	112898371	+	SRP19
ENSG00000234851.4	2502.29	2137.36	1434.73	1514.06	ENSG00000234851.4	1897.11	-0.612478	0.210739	-2.90634	0.00365684	0.042235	chr3	161429126	161429597	-	RPL23AP42
ENSG00000143740.15	4352.42	4452.25	2844.57	2783.99	ENSG00000143740.15	3608.31	-0.609611	0.197961	-3.07945	0.00207381	0.0280259	chr1	227728199	227781826	+	SNAP47
ENSG00000137216.19	7568.98	8354.05	4469.77	5687.3	ENSG00000137216.19	6520.02	-0.607999	0.209583	-2.90099	0.00371982	0.0427282	chr6	44126913	44155519	+	TMEM63B
ENSG00000177426.22	5893.88	7086.51	3966.32	4326.51	ENSG00000177426.22	5318.31	-0.607697	0.205057	-2.96355	0.00304112	0.0367275	chr18	3411607	3459978	+	TGIF1
ENSG00000235437.9	2438.3	2636.24	1446.22	1788.84	ENSG00000235437.9	2077.4	-0.606953	0.214258	-2.83281	0.00461405	0.0496365	chrX	63222992	63561095	-	LINC01278
ENSG00000197969.14	5827.07	5739.63	3325.05	4081.28	ENSG00000197969.14	4743.26	-0.604464	0.205724	-2.93823	0.00330095	0.0390254	chr9	77177444	77421537	+	VPS13A
ENSG00000071655.18	4938.7	5894.35	3448.52	3521.86	ENSG00000071655.18	4450.86	-0.598486	0.203861	-2.93575	0.00332741	0.0392881	chr19	1573595	1592865	-	MBD3
ENSG00000100625.9	4390.06	5049.33	2890.52	3184.67	ENSG00000100625.9	3878.64	-0.598106	0.20409	-2.9306	0.00338311	0.0397682	chr14	60709538	60724351	-	SIX4
ENSG00000152904.11	1935.77	2067.93	1273.93	1303.86	ENSG00000152904.11	1645.37	-0.596071	0.207768	-2.86892	0.00411876	0.0459366	chr1	235327349	235344532	+	GGPS1
ENSG00000099810.21	3740.73	3479.28	2389.94	2285.87	ENSG00000099810.21	2973.96	-0.590738	0.201115	-2.93731	0.0033107	0.0391157	chr9	21802635	21937651	+	MTAP
ENSG00000100003.18	3905.41	3920.64	2684.73	2401.91	ENSG00000100003.18	3228.18	-0.58556	0.201628	-2.90416	0.0036824	0.042398	chr22	30396940	30425303	+	SEC14L2
ENSG00000171467.16	8450.75	9184.2	5543.67	5955.52	ENSG00000171467.16	7283.53	-0.583058	0.196833	-2.9622	0.00305451	0.0367794	chr6	43307133	43369647	-	ZNF318
ENSG00000064666.15	22274	26141.3	17072.2	14583.4	ENSG00000064666.15	20017.7	-0.576884	0.203412	-2.83604	0.00456765	0.0492518	chr19	1026585	1039068	+	CNN2
ENSG00000165661.17	8649.32	9554.15	6441.45	5463.97	ENSG00000165661.17	7527.22	-0.576771	0.202586	-2.84704	0.00441278	0.048228	chr9	136206332	136245812	-	QSOX2
ENSG00000062194.16	7789.18	9188.17	5467.1	5671.97	ENSG00000062194.16	7029.11	-0.573096	0.200962	-2.85176	0.00434774	0.0476183	chr5	57173947	57264679	+	GPBP1
ENSG00000158711.14	7219.84	6765.17	4319.5	4868.42	ENSG00000158711.14	5793.23	-0.57194	0.199377	-2.86864	0.00412244	0.0459484	chr1	205597555	205632011	-	ELK4
ENSG00000146072.6	71418.3	61850.5	43164.4	44589.7	ENSG00000146072.6	55255.7	-0.570038	0.195911	-2.90968	0.00361799	0.041917	chr6	47231531	47309905	-	TNFRSF21
ENSG00000103994.18	13410.2	14687.8	9497.55	9072.31	ENSG00000103994.18	11666.9	-0.565339	0.194964	-2.89971	0.00373512	0.0428186	chr15	42412822	42491141	-	ZNF106
ENSG00000170892.13	3577.92	3419.78	5503.47	5084.08	ENSG00000170892.13	4396.31	0.564083	0.198402	2.84314	0.00446716	0.0485929	chr19	54189937	54194536	+	TSEN34
ENSG00000107438.9	14787.9	13898.3	21180.2	22216	ENSG00000107438.9	18020.6	0.565769	0.192972	2.93188	0.00336922	0.0396805	chr10	95237571	95291012	-	PDLIM1
ENSG00000138085.18	4534.99	3967.26	6563.96	6345.25	ENSG00000138085.18	5352.86	0.568303	0.199867	2.84341	0.0044634	0.0485805	chr2	27212040	27217178	+	ATRAID
ENSG00000026508.21	42852.3	40176.4	68679.4	57682	ENSG00000026508.21	52347.5	0.571825	0.199026	2.87312	0.00406434	0.0454118	chr11	35138881	35232402	+	CD44
ENSG00000181467.5	6563.92	6313.89	10462.3	9140.19	ENSG00000181467.5	8120.08	0.57236	0.19833	2.8859	0.00390301	0.0439726	chr3	153162225	153170627	+	RAP2B
ENSG00000169926.11	5100.57	5617.64	8583.49	7770.64	ENSG00000169926.11	6768.08	0.575428	0.198865	2.89356	0.00380901	0.0434772	chr15	31326834	31435665	+	KLF13
ENSG00000182718.18	64881.6	65997.3	112111	88336.5	ENSG00000182718.18	82831.6	0.578618	0.203852	2.83843	0.00453366	0.0490568	chr15	60347133	60402883	-	ANXA2
ENSG00000063245.15	7912.46	8877.73	13513.6	12211	ENSG00000063245.15	10628.7	0.581181	0.198435	2.92883	0.00340239	0.039961	chr19	55675225	55709858	+	EPN1
ENSG00000140105.18	10516.4	11920.6	17315.3	17185.6	ENSG00000140105.18	14234.5	0.587039	0.195872	2.99706	0.00272596	0.0342623	chr14	100333789	100376805	-	WARS1
ENSG00000023697.13	3083.87	2910.98	5077.55	4178.71	ENSG00000023697.13	3812.78	0.588514	0.206897	2.84448	0.00444842	0.0484745	chr12	15911301	16037381	+	DERA
ENSG00000049130.16	3878.12	4427.46	6289.27	6536.84	ENSG00000049130.16	5282.92	0.591359	0.199936	2.95773	0.0030991	0.0371852	chr12	88492792	88580851	-	KITLG
ENSG00000139278.10	3405.71	2960.57	5229.73	4623.19	ENSG00000139278.10	4054.8	0.592373	0.205067	2.88868	0.00386866	0.0438207	chr12	75480752	75503863	+	GLIPR1
ENSG00000188690.15	1194.21	1177.28	1889.36	1788.84	ENSG00000188690.15	1512.43	0.593861	0.208721	2.84524	0.00443784	0.0483876	chr10	125784979	125823258	-	UROS
ENSG00000183207.14	8280.42	7461.42	13694.5	10728.7	ENSG00000183207.14	10041.3	0.594215	0.208828	2.84548	0.00443445	0.0483791	chr19	48993561	49015970	+	RUVBL2
ENSG00000115310.19	18895.6	19249.1	32497.3	26585.3	ENSG00000115310.19	24306.8	0.595025	0.201006	2.96024	0.00307401	0.036932	chr2	54972186	55112621	-	RTN4
ENSG00000196975.16	2568.16	2674.92	3622.72	4525.75	ENSG00000196975.16	3347.89	0.595966	0.209888	2.83944	0.00451923	0.0490125	chr2	69644424	69827112	+	ANXA4
ENSG00000117318.9	19297.5	16439.3	27044.5	28315	ENSG00000117318.9	22774.1	0.596275	0.198085	3.0102	0.00261079	0.033262	chr1	23557925	23559501	-	ID3
ENSG00000126461.15	8517.57	9658.29	14880.4	13292.6	ENSG00000126461.15	11587.2	0.596634	0.199413	2.99195	0.00277202	0.0346296	chr19	49642208	49658642	+	SCAF1
ENSG00000162616.9	1078.46	1097.94	1621.37	1768.04	ENSG00000162616.9	1391.45	0.598216	0.211217	2.83224	0.00462236	0.0496971	chr1	77979174	78017964	+	DNAJB4
ENSG00000104812.15	5543.81	5416.3	8496.4	8518.36	ENSG00000104812.15	6993.71	0.600728	0.194032	3.09602	0.00196135	0.026918	chr19	48968129	48993310	-	GYS1
ENSG00000254470.3	1437.95	1626.58	2364.1	2428.19	ENSG00000254470.3	1964.2	0.605404	0.207626	2.91584	0.00354732	0.041286	chr11	65773897	65780976	-	AP5B1
ENSG00000160789.24	30012.4	29920.1	47106.8	46283.3	ENSG00000160789.24	38330.7	0.60713	0.190565	3.18595	0.00144279	0.0217523	chr1	156082572	156140081	+	LMNA
ENSG00000115415.20	18107	17678.1	23510.8	32671	ENSG00000115415.20	22991.7	0.6077	0.214713	2.83028	0.00465068	0.0498857	chr2	190908459	191020960	-	STAT1
ENSG00000157184.7	1407.83	1209.02	2049.2	2065.82	ENSG00000157184.7	1682.97	0.611251	0.211331	2.89239	0.00382322	0.0435607	chr1	53196791	53214197	+	CPT2
ENSG00000075426.12	6525.34	7414.8	10016.3	11854.1	ENSG00000075426.12	8952.64	0.611321	0.203758	3.00023	0.00269778	0.0341166	chr2	28392447	28417317	+	FOSL2
ENSG00000105245.9	952.357	993.798	1552.46	1516.25	ENSG00000105245.9	1253.71	0.614798	0.211993	2.90008	0.00373067	0.0428147	chr19	40665904	40690972	-	NUMBL
ENSG00000144824.21	6927.17	5918.16	10912.2	9302.21	ENSG00000144824.21	8264.93	0.614913	0.205195	2.99672	0.00272901	0.0342774	chr3	111732496	111976517	+	PHLDB2
ENSG00000059728.11	1628.98	1676.17	2279.87	2955.86	ENSG00000059728.11	2135.22	0.618474	0.21732	2.84592	0.00442834	0.0483695	chr2	69897687	69942945	+	MXD1
ENSG00000140022.14	1385.25	1156.46	2015.7	2007.8	ENSG00000140022.14	1641.3	0.619235	0.213613	2.89886	0.00374525	0.0428816	chr14	81260651	81436465	-	STON2
ENSG00000167880.8	5559.8	5120.74	7997.73	8831.46	ENSG00000167880.8	6877.43	0.619406	0.198172	3.1256	0.00177442	0.025116	chr17	76004501	76027306	-	EVPL
ENSG00000133265.11	2589.81	2589.63	4754.04	3470.4	ENSG00000133265.11	3350.97	0.621256	0.218941	2.83755	0.00454617	0.0491555	chr19	55262222	55280381	-	HSPBP1
ENSG00000124120.11	2138.1	2176.04	3881.14	2972.28	ENSG00000124120.11	2791.89	0.62348	0.215328	2.89549	0.00378561	0.0432635	chr20	44475873	44494603	+	TTPAL
ENSG00000004487.18	12205.6	9199.08	16579.3	17375	ENSG00000004487.18	13839.7	0.623504	0.210422	2.96312	0.00304538	0.036731	chr1	23019442	23083689	+	KDM1A
ENSG00000149257.16	10812.8	8223.13	16753.5	13532.4	ENSG00000149257.16	12330.5	0.624314	0.217661	2.86828	0.00412706	0.0459484	chr11	75562055	75572783	+	SERPINH1
ENSG00000137996.13	1647.8	1365.73	2589.98	2211.42	ENSG00000137996.13	1953.73	0.626699	0.216746	2.89139	0.00383539	0.0435902	chr1	100266215	100292769	+	RTCA
ENSG00000196214.11	1037.05	1097.94	1629.03	1768.04	ENSG00000196214.11	1383.02	0.626988	0.211792	2.96039	0.00307249	0.036932	chr19	52269586	52296046	+	ZNF766
ENSG00000132612.16	1944.24	1480.78	2877.12	2589.12	ENSG00000132612.16	2222.81	0.627494	0.219823	2.85454	0.00430998	0.0473561	chr16	69311349	69326939	+	VPS4A
ENSG00000183762.13	6838.71	5766.41	8943.37	11126.1	ENSG00000183762.13	8168.64	0.628357	0.210644	2.98302	0.00285415	0.0352984	chr22	29073034	29168333	+	KREMEN1
ENSG00000184363.10	12724.1	11110.3	18981.7	18807	ENSG00000184363.10	15405.8	0.628565	0.196399	3.20045	0.00137213	0.0209601	chr11	392613	404908	+	PKP3
ENSG00000134531.10	12615.9	11185.7	20359	17479	ENSG00000134531.10	15409.9	0.630409	0.200976	3.13673	0.00170842	0.0246089	chr12	13196722	13219941	+	EMP1
ENSG00000172663.9	1130.22	952.142	1585.96	1752.72	ENSG00000172663.9	1355.26	0.634292	0.218049	2.90894	0.00362653	0.0419897	chr11	67461709	67469272	-	TMEM134
ENSG00000124659.7	1008.82	866.846	1542.88	1463.7	ENSG00000124659.7	1220.56	0.634492	0.217313	2.91971	0.00350357	0.0408471	chr6	42744497	42746103	-	TBCC
ENSG00000175602.4	2208.68	2109.59	3949.1	2975.57	ENSG00000175602.4	2810.73	0.63522	0.217265	2.9237	0.00345894	0.0403786	chr11	65890672	65891635	+	CCDC85B
ENSG00000124357.13	1446.41	1594.84	2472.25	2395.34	ENSG00000124357.13	1977.21	0.637412	0.206369	3.08869	0.0020104	0.0273479	chr2	71064343	71079808	+	NAGK
ENSG00000136379.12	2005.41	1588.89	2758.43	3012.79	ENSG00000136379.12	2341.38	0.637717	0.215027	2.96575	0.00301944	0.0365572	chr15	80679683	80755621	+	ABHD17C
ENSG00000164976.9	1435.12	1768.41	2624.44	2519.05	ENSG00000164976.9	2086.75	0.638807	0.213011	2.99895	0.00270915	0.0341671	chr9	34366665	34376898	-	MYORG
ENSG00000070087.15	7728.02	7406.87	12562.3	11611.1	ENSG00000070087.15	9827.05	0.639267	0.194807	3.28154	0.00103241	0.0168086	chr3	149964903	150050788	-	PFN2
ENSG00000138078.16	4063.51	3558.63	5963.84	6233.59	ENSG00000138078.16	4954.89	0.639575	0.200404	3.19143	0.00141569	0.0214837	chr2	44316280	44361862	-	PREPL
ENSG00000136518.17	6051.04	4656.57	9775.11	7500.23	ENSG00000136518.17	6995.74	0.641011	0.222119	2.88589	0.00390312	0.0439726	chr3	179562885	179588407	+	ACTL6A
ENSG00000169714.17	21674.6	17279.4	32996.9	29520.3	ENSG00000169714.17	25367.8	0.641218	0.205952	3.11344	0.00184922	0.0258193	chr3	129167826	129183922	-	CNBP
ENSG00000085760.15	3287.14	2550.95	4818.17	4576.11	ENSG00000085760.15	3808.09	0.642078	0.21205	3.02796	0.00246213	0.0317437	chr2	55236594	55269347	-	MTIF2
ENSG00000114770.17	2347.95	1992.56	3359.51	3636.81	ENSG00000114770.17	2834.21	0.646349	0.207423	3.11609	0.00183268	0.0256658	chr3	183919933	184017939	-	ABCC5
ENSG00000171208.10	2433.59	2695.75	4869.85	3445.22	ENSG00000171208.10	3361.1	0.646539	0.224169	2.88415	0.0039247	0.0441714	chr16	47077702	47143945	-	NETO2
ENSG00000117305.15	1208.33	1001.73	1620.41	1974.95	ENSG00000117305.15	1451.36	0.651203	0.223386	2.91515	0.00355518	0.0413445	chr1	23801884	23838620	-	HMGCL
ENSG00000054523.20	5332.07	4535.57	7990.08	7960.03	ENSG00000054523.20	6454.44	0.653126	0.200695	3.25432	0.00113662	0.0182669	chr1	10210569	10381603	+	KIF1B
ENSG00000184939.16	1600.75	1336.97	2159.27	2621.96	ENSG00000184939.16	1929.74	0.654096	0.218766	2.98993	0.00279041	0.0348125	chr16	68530089	68576072	+	ZFP90
ENSG00000110871.15	1495.35	1056.28	2199.47	1972.76	ENSG00000110871.15	1680.97	0.654539	0.230683	2.8374	0.00454828	0.0491555	chr12	120503278	120534434	-	COQ5
ENSG00000077380.16	7294.19	5633.51	10757.1	10217.4	ENSG00000077380.16	8475.56	0.654583	0.209028	3.13155	0.00173886	0.0248351	chr2	171687408	171750158	+	DYNC1I2
ENSG00000185024.18	2023.29	1488.71	2803.42	2924.11	ENSG00000185024.18	2309.88	0.655713	0.221256	2.96359	0.0030407	0.0367275	chr14	105209285	105315589	-	BRF1
ENSG00000136279.21	6864.12	6179	11567.8	9580.28	ENSG00000136279.21	8547.8	0.65582	0.204315	3.20985	0.00132804	0.0204723	chr7	44044639	44069456	+	DBNL
ENSG00000175416.16	6900.82	6250.41	12588.1	8856.64	ENSG00000175416.16	8648.99	0.656027	0.220608	2.97372	0.00294214	0.0359698	chr5	176392500	176416539	-	CLTB
ENSG00000108312.15	7305.48	5157.43	10654.7	9666.77	ENSG00000108312.15	8196.1	0.656087	0.220233	2.97906	0.00289135	0.0356394	chr17	44205032	44221626	-	UBTF
ENSG00000071054.17	11414.2	8119.98	16855.9	14988.4	ENSG00000071054.17	12844.6	0.65634	0.219099	2.99563	0.00273878	0.0343535	chr2	101696849	101894690	+	MAP4K4
ENSG00000213190.4	1754.14	1729.72	3086.73	2573.79	ENSG00000213190.4	2286.1	0.656386	0.209639	3.13103	0.00174193	0.024846	chr1	151060396	151069544	+	MLLT11
ENSG00000105329.11	7287.6	6287.11	12020.5	10021.5	ENSG00000105329.11	8904.18	0.657064	0.205962	3.19021	0.00142167	0.0215568	chr19	41301586	41353922	-	TGFB1
ENSG00000155254.13	4325.13	3035.94	6582.15	5461.78	ENSG00000155254.13	4851.25	0.657454	0.226777	2.89913	0.00374205	0.0428715	chr10	97713172	97718150	+	MARVELD1
ENSG00000115368.10	3000.11	2180.01	4719.58	3759.42	ENSG00000115368.10	3414.78	0.657562	0.22768	2.8881	0.00387578	0.043834	chr2	189441445	189475552	+	WDR75
ENSG00000104823.9	1181.04	1194.14	1756.32	2113.99	ENSG00000104823.9	1561.37	0.657581	0.214899	3.05996	0.00221367	0.0293581	chr19	38815421	38831841	-	ECH1
ENSG00000029993.15	3832.01	2506.31	5553.24	4854.18	ENSG00000029993.15	4186.44	0.658974	0.232913	2.82927	0.00466549	0.0499685	chrX	150980508	150990771	+	HMGB3
ENSG00000125170.11	797.081	777.582	1244.26	1327.95	ENSG00000125170.11	1036.72	0.660126	0.216651	3.04695	0.00231173	0.0303924	chr16	57471921	57487327	-	DOK4
ENSG00000204843.13	8611.67	7335.46	13536.6	12390.5	ENSG00000204843.13	10468.6	0.660993	0.200824	3.29141	0.00099688	0.0163041	chr2	74361153	74392087	-	DCTN1
ENSG00000235162.9	2795.9	2070.91	4580.8	3423.33	ENSG00000235162.9	3217.73	0.662068	0.231265	2.86281	0.00419902	0.0464678	chr12	105235289	105396097	+	C12orf75
ENSG00000136156.15	26086.3	24437.3	33385.5	49472.4	ENSG00000136156.15	33345.4	0.66256	0.222794	2.97386	0.00294076	0.0359698	chr13	48232611	48270357	+	ITM2B
ENSG00000130724.10	4255.49	4254.88	6883.64	6962.7	ENSG00000130724.10	5589.18	0.664427	0.194963	3.40797	0.000654474	0.0117298	chr19	58551451	58555105	-	CHMP2A
ENSG00000249673.8	1240.32	1678.15	2619.65	2181.86	ENSG00000249673.8	1930	0.664454	0.227958	2.91481	0.00355904	0.0413635	chr4	2934881	2961738	+	NOP14-AS1
ENSG00000156869.14	1936.71	1598.8	2778.53	3008.41	ENSG00000156869.14	2330.61	0.665312	0.211372	3.14759	0.00164623	0.0239233	chr1	99703969	99766635	-	FRRS1
ENSG00000116171.19	3573.22	2948.66	5263.23	5400.47	ENSG00000116171.19	4296.4	0.666701	0.205285	3.24769	0.00116348	0.0186016	chr1	52927275	53051698	+	SCP2
ENSG00000165282.14	2834.48	2323.82	4430.53	4033.11	ENSG00000165282.14	3405.49	0.669749	0.209105	3.20293	0.00136039	0.0208668	chr9	35088687	35096601	-	PIGO
ENSG00000136689.20	1097.28	1157.45	1592.66	2133.7	ENSG00000136689.20	1495.27	0.671309	0.225477	2.97728	0.0029082	0.0357669	chr2	113099314	113134016	+	IL1RN
ENSG00000188313.13	4933.06	5415.31	6705.62	10439.7	ENSG00000188313.13	6873.41	0.671373	0.232006	2.89377	0.00380643	0.0434745	chr3	146515179	146544856	-	PLSCR1
ENSG00000272763.1	502.528	461.194	874.812	724.734	ENSG00000272763.1	640.817	0.671423	0.236811	2.83527	0.00457866	0.0493419	chr17	48635922	48647023	-	ENSG00000272763
ENSG00000125844.17	15563.3	11554.6	22233	22408.7	ENSG00000125844.17	17939.9	0.673203	0.211283	3.18626	0.00144124	0.0217523	chr20	17613677	17682295	-	RRBP1
ENSG00000170846.17	859.191	620.876	1218.42	1243.65	ENSG00000170846.17	985.535	0.6748	0.235175	2.86936	0.00411304	0.0459004	chr4	6663395	6676755	+	ENSG00000170846
ENSG00000177674.16	3204.32	2237.53	4680.34	4333.08	ENSG00000177674.16	3613.82	0.675036	0.224289	3.00968	0.00261525	0.0332774	chr1	11736083	11754802	+	AGTRAP
ENSG00000002587.10	1565.93	1916.19	3316.44	2458.84	ENSG00000002587.10	2314.35	0.675669	0.227103	2.97517	0.00292827	0.0358558	chr4	11393149	11429564	-	HS3ST1
ENSG00000105486.14	2688.62	2055.04	4153.92	3707.97	ENSG00000105486.14	3151.39	0.679662	0.216775	3.13533	0.00171661	0.0246749	chr19	48115444	48170603	-	LIG1
ENSG00000121281.13	6137.62	4215.21	7806.31	9434.68	ENSG00000121281.13	6898.45	0.680332	0.228016	2.98371	0.00284779	0.0352669	chr16	50246136	50318135	+	ADCY7
ENSG00000104983.8	464.885	417.554	704.444	770.714	ENSG00000104983.8	589.399	0.680944	0.235737	2.88858	0.00386988	0.0438207	chr19	45995460	46021318	+	CCDC61
ENSG00000105447.13	3305.96	3326.55	6364.88	4642.89	ENSG00000105447.13	4410.07	0.681374	0.217383	3.13444	0.0017218	0.024713	chr19	48445840	48457022	+	GRWD1
ENSG00000122566.22	57047.3	43302.6	87605.6	78581.1	ENSG00000122566.22	66634.1	0.681823	0.210143	3.24457	0.0011763	0.0187418	chr7	26171150	26201529	-	HNRNPA2B1
ENSG00000100941.9	4789.07	3604.25	7646.47	6303.65	ENSG00000100941.9	5585.86	0.682173	0.219452	3.10853	0.00188022	0.0261536	chr14	39175182	39183220	+	PNN
ENSG00000197608.12	571.226	577.236	866.198	1052.07	ENSG00000197608.12	766.682	0.682626	0.230673	2.95928	0.00308354	0.0370225	chr19	52064464	52095765	-	ZNF841
ENSG00000053747.17	12070.1	12178.5	25134.1	15516.1	ENSG00000053747.17	16224.7	0.685983	0.234035	2.93112	0.00337748	0.0397272	chr18	23689452	23956222	+	LAMA3
ENSG00000134955.12	2452.41	2810.8	4656.41	4075.81	ENSG00000134955.12	3498.86	0.686124	0.206424	3.32386	0.000887816	0.0149292	chr11	125063301	125090516	+	SLC37A2
ENSG00000122378.14	3754.84	2957.59	4607.6	6675.87	ENSG00000122378.14	4498.98	0.69045	0.23221	2.97339	0.00294531	0.0359698	chr10	80407828	80437115	+	PRXL2A
ENSG00000138663.9	1182.92	962.06	1920.95	1669.52	ENSG00000138663.9	1433.86	0.690714	0.221416	3.11953	0.00181138	0.0254638	chr4	83034446	83075818	+	COPS4
ENSG00000117602.13	3860.24	2601.53	5162.73	5687.3	ENSG00000117602.13	4327.95	0.691309	0.227989	3.0322	0.00242777	0.0314319	chr1	24502350	24541040	+	RCAN3
ENSG00000169288.18	1289.26	879.739	2019.53	1644.34	ENSG00000169288.18	1458.22	0.692322	0.240481	2.87891	0.0039905	0.0447216	chr4	77862829	77952785	+	MRPL1
ENSG00000060982.15	1379.6	974.954	2293.27	1689.22	ENSG00000060982.15	1584.26	0.692687	0.242907	2.85165	0.00434928	0.0476183	chr12	24810023	24949101	-	BCAT1
ENSG00000189403.15	26943.6	18522.1	40090.1	36199.5	ENSG00000189403.15	30438.8	0.693869	0.221565	3.13167	0.00173815	0.0248351	chr13	30456703	30617597	-	HMGB1
ENSG00000183161.6	706.739	572.277	1095.91	1058.64	ENSG00000183161.6	858.39	0.695154	0.228753	3.03888	0.00237456	0.0309596	chr11	22622532	22625823	-	FANCF
ENSG00000013503.10	1435.12	1259.6	2708.66	1847.96	ENSG00000013503.10	1812.84	0.697281	0.234619	2.97197	0.00295899	0.036061	chr12	106357747	106510198	+	POLR3B
ENSG00000198954.9	3632.51	2305.97	5781.03	4328.7	ENSG00000198954.9	4012.05	0.699971	0.244895	2.85825	0.00425982	0.0470001	chr10	68988802	69043544	+	KIFBP
ENSG00000152518.8	8342.53	5541.27	11039.5	12434.3	ENSG00000152518.8	9339.4	0.700654	0.227819	3.07548	0.00210161	0.0283389	chr2	43222401	43226606	-	ZFP36L2
ENSG00000136026.14	14262.8	9884.42	22304.8	18539.8	ENSG00000136026.14	16248	0.702825	0.224986	3.12386	0.00178498	0.0251946	chr12	106237880	106304279	-	CKAP4
ENSG00000131845.15	641.805	817.255	1263.4	1211.9	ENSG00000131845.15	983.592	0.705394	0.227985	3.09404	0.00197449	0.0270015	chr19	57351270	57359898	+	ZNF304
ENSG00000112561.19	465.827	374.906	667.116	770.714	ENSG00000112561.19	569.641	0.705784	0.244355	2.88836	0.00387257	0.0438244	chr6	41683977	41736259	-	TFEB
ENSG00000161249.21	2259.49	1580.95	3480.11	3047.82	ENSG00000161249.21	2592.09	0.707557	0.228232	3.10017	0.00193413	0.0266234	chr19	35497219	35513658	-	DMKN
ENSG00000173801.17	53230.3	46857.3	82618	85607.3	ENSG00000173801.17	67078.2	0.708911	0.194766	3.6398	0.000272846	0.00594991	chr17	41754603	41786931	-	JUP
ENSG00000137699.17	10602	8112.05	12642.7	19328.1	ENSG00000137699.17	12671.2	0.709272	0.236983	2.99292	0.00276324	0.0345667	chr11	120111285	120185529	-	TRIM29
ENSG00000179010.16	14256.2	8815.25	21632	17814	ENSG00000179010.16	15629.3	0.709353	0.238701	2.97172	0.00296139	0.036061	chr4	6640090	6642729	+	MRFAP1
ENSG00000125534.10	7351.59	4171.57	10052.7	9718.22	ENSG00000125534.10	7823.52	0.709468	0.246065	2.88325	0.00393594	0.0442508	chr20	63520764	63522206	+	PPDPF
ENSG00000083812.13	606.986	495.907	919.797	963.392	ENSG00000083812.13	746.521	0.711215	0.232038	3.06508	0.00217612	0.0290614	chr19	58467055	58475436	+	ZNF324
ENSG00000105559.12	1437.95	1868.58	2325.81	3337.94	ENSG00000105559.12	2242.57	0.712452	0.237437	3.00059	0.0026946	0.0340996	chr19	48837096	48868617	-	PLEKHA4
ENSG00000132780.17	10480.6	5800.13	14434.4	13710.8	ENSG00000132780.17	11106.5	0.717712	0.248696	2.8859	0.0039029	0.0439726	chr1	45583845	45618904	+	NASP
ENSG00000164967.10	482.766	369.947	732.2	738.966	ENSG00000164967.10	580.97	0.717781	0.243957	2.94224	0.00325843	0.0387454	chr9	34610485	34612104	-	RPP25L
ENSG00000142409.6	1819.08	1652.36	3128.84	2775.23	ENSG00000142409.6	2343.88	0.719246	0.207286	3.46982	0.000520807	0.00989961	chr19	56087365	56121295	-	ZNF787
ENSG00000137628.18	2604.86	3054.79	3666.74	6131.77	ENSG00000137628.18	3864.54	0.721864	0.245087	2.94534	0.00322596	0.0384333	chr4	168216290	168318883	-	DDX60
ENSG00000198131.15	1216.8	1228.86	2354.53	1837.01	ENSG00000198131.15	1659.3	0.723688	0.219293	3.30009	0.000966539	0.0159062	chr19	58228593	58277495	+	ZNF544
ENSG00000135828.11	450.77	585.17	813.556	980.909	ENSG00000135828.11	707.601	0.724017	0.242846	2.98138	0.00286952	0.0354419	chr1	182573633	182589256	-	RNASEL
ENSG00000130830.15	600.399	436.398	937.025	860.485	ENSG00000130830.15	708.577	0.724678	0.243444	2.97677	0.00291303	0.0357669	chrX	154778683	154821007	-	MPP1
ENSG00000187720.15	4119.04	2503.34	5797.3	5674.16	ENSG00000187720.15	4523.46	0.72633	0.239108	3.03767	0.00238416	0.031041	chr15	71096951	71783383	+	THSD4
ENSG00000186854.11	1546.17	1279.44	2969	1932.26	ENSG00000186854.11	1931.72	0.726797	0.241659	3.00753	0.0026338	0.0334676	chr2	84821649	84907008	-	TRABD2A
ENSG00000134313.17	2702.74	2346.63	3993.12	4658.22	ENSG00000134313.17	3425.18	0.728656	0.208161	3.50045	0.000464479	0.00908046	chr2	8721080	8837630	-	KIDINS220
ENSG00000145191.15	2806.25	2021.32	4183.59	4127.26	ENSG00000145191.15	3284.61	0.728746	0.220498	3.305	0.000949777	0.0157282	chr3	184135037	184146127	+	EIF2B5
ENSG00000069812.11	3178.91	2908	4310.89	6200.74	ENSG00000069812.11	4149.64	0.73068	0.224515	3.25449	0.00113597	0.0182669	chr1	6412417	6424670	-	HES2
ENSG00000135046.14	39383.5	36419.4	70384.1	59296.8	ENSG00000135046.14	51371	0.731	0.199247	3.66881	0.000243684	0.00543367	chr9	73151864	73170393	+	ANXA1
ENSG00000125827.9	1008.82	1031.49	1792.69	1716.59	ENSG00000125827.9	1387.4	0.733063	0.210134	3.48855	0.000485645	0.00937563	chr20	7977345	8019805	-	TMX4
ENSG00000164403.15	702.975	433.423	1023.17	973.245	ENSG00000164403.15	783.202	0.733085	0.256738	2.85538	0.00429857	0.0472587	chr5	132822140	132830659	-	SHROOM1
ENSG00000164096.13	1075.64	1072.15	1737.18	1961.82	ENSG00000164096.13	1461.7	0.73373	0.211934	3.46207	0.000536046	0.0100667	chr4	119296418	119304445	-	C4orf3
ENSG00000153294.12	1271.38	1176.29	1983.16	2232.22	ENSG00000153294.12	1665.76	0.734192	0.210929	3.48075	0.000500011	0.00958436	chr6	47685863	47722021	+	ADGRF4
ENSG00000168806.8	601.34	569.301	1070.07	957.919	ENSG00000168806.8	799.656	0.734623	0.225443	3.25857	0.00111975	0.0180427	chr15	43323648	43330582	-	LCMT2
ENSG00000137942.18	3236.32	2664.01	4475.51	5717.95	ENSG00000137942.18	4023.45	0.734983	0.217583	3.37795	0.000730295	0.0127674	chr1	93448117	93554661	+	FNBP1L
ENSG00000142252.11	519.467	404.66	847.055	770.714	ENSG00000142252.11	635.474	0.738896	0.241239	3.06292	0.00219187	0.0292027	chr19	45079194	45091518	+	GEMIN7
ENSG00000166477.13	3529.93	2460.69	5081.37	5328.22	ENSG00000166477.13	4100.05	0.739757	0.22317	3.31477	0.000917187	0.0153253	chr15	51938024	51971778	-	LEO1
ENSG00000105552.15	3083.87	1902.3	4236.23	4497.29	ENSG00000105552.15	3429.92	0.741008	0.239013	3.10028	0.00193337	0.0266234	chr19	48795061	48811029	-	BCAT2
ENSG00000124243.19	487.471	440.366	803.028	816.694	ENSG00000124243.19	636.89	0.741036	0.231561	3.20017	0.00137346	0.0209631	chr20	50794893	50877177	+	BCAS4
ENSG00000100196.11	934.476	581.203	1306.48	1370.64	ENSG00000100196.11	1048.2	0.744599	0.250157	2.97653	0.00291527	0.0357677	chr22	38468077	38483447	+	KDELR3
ENSG00000104852.15	10242.5	8603.99	16974.6	15635.4	ENSG00000104852.15	12864.1	0.745524	0.201173	3.70589	0.00021065	0.00477937	chr19	49085418	49108605	+	SNRNP70
ENSG00000137274.13	630.513	432.431	892.04	985.288	ENSG00000137274.13	735.068	0.74565	0.248243	3.00371	0.00266708	0.0337977	chr6	3118373	3153578	+	BPHL
ENSG00000141579.7	2217.15	1250.68	2554.57	3651.04	ENSG00000141579.7	2418.36	0.751309	0.264646	2.83892	0.0045266	0.0490125	chr17	82829433	82840022	-	ZNF750
ENSG00000161618.10	2179.5	2261.34	4266.86	3478.07	ENSG00000161618.10	3046.44	0.752462	0.209009	3.60014	0.000318051	0.00675275	chr19	49453224	49471050	+	ALDH16A1
ENSG00000196236.13	477.119	333.25	683.387	763.051	ENSG00000196236.13	564.202	0.755261	0.25422	2.9709	0.00296933	0.0361197	chr22	40857076	40932815	+	XPNPEP3
ENSG00000112874.10	728.383	503.842	1000.2	1192.2	ENSG00000112874.10	856.155	0.756323	0.246697	3.06579	0.00217093	0.0290614	chr5	103548854	103562790	-	NUDT12
ENSG00000170144.21	20619.6	14414	32276.2	29267.4	ENSG00000170144.21	24144.3	0.756431	0.21962	3.44427	0.000572599	0.0105636	chr2	177212562	177223958	+	HNRNPA3
ENSG00000152348.16	361.368	375.898	718.801	591.173	ENSG00000152348.16	511.81	0.757041	0.244323	3.09852	0.0019449	0.0267319	chr5	81972022	82276857	+	ATG10
ENSG00000062822.16	3876.24	2645.17	6018.4	5478.2	ENSG00000062822.16	4504.5	0.757349	0.226246	3.34746	0.00081556	0.0139808	chr19	50384203	50418018	+	POLD1
ENSG00000114450.11	1852.95	1916.19	3346.11	3244.88	ENSG00000114450.11	2590.03	0.759883	0.201257	3.77569	0.000159567	0.00385167	chr3	179396087	179451476	-	GNB4
ENSG00000186222.5	701.092	629.802	1138.98	1208.62	ENSG00000186222.5	919.623	0.760627	0.221623	3.43207	0.00059899	0.0108723	chr4	6716173	6717664	+	BLOC1S4
ENSG00000254685.8	383.954	327.299	605.86	662.332	ENSG00000254685.8	494.861	0.76073	0.244427	3.1123	0.00185637	0.0258997	chr1	74198237	74234086	+	FPGT
ENSG00000147400.10	1685.45	1349.86	2843.62	2500.44	ENSG00000147400.10	2094.84	0.76089	0.216985	3.50664	0.0004538	0.00890006	chrX	152826993	152830757	-	CETN2
ENSG00000170949.18	690.741	700.221	1159.08	1294.01	ENSG00000170949.18	961.013	0.761281	0.220084	3.45906	0.00054207	0.0101233	chr19	53066605	53103434	-	ZNF160
ENSG00000074935.14	426.302	288.618	672.859	614.163	ENSG00000074935.14	500.485	0.762237	0.260351	2.92773	0.00341451	0.040061	chr6	112070662	112087529	-	TUBE1
ENSG00000137806.10	628.631	481.03	1073.89	903.18	ENSG00000137806.10	771.684	0.762828	0.240343	3.17391	0.00150401	0.0224378	chr15	41387217	41409403	-	NDUFAF1
ENSG00000084676.16	848.84	620.876	1271.06	1339.99	ENSG00000084676.16	1020.19	0.762923	0.23369	3.26468	0.00109587	0.0177196	chr2	24491253	24770702	+	NCOA1
ENSG00000116151.14	293.612	245.97	468.034	502.497	ENSG00000116151.14	377.528	0.763801	0.256414	2.97877	0.00289404	0.0356489	chr1	2321252	2391707	-	MORN1
ENSG00000174306.22	1446.41	809.321	2182.24	1879.71	ENSG00000174306.22	1579.42	0.763831	0.258891	2.9504	0.00317363	0.0379319	chr20	41178447	41317731	-	ZHX3
ENSG00000183963.19	3234.44	2759.23	6973.61	3801.02	ENSG00000183963.19	4192.07	0.764088	0.255821	2.98681	0.00281907	0.0350049	chr22	31064104	31104757	+	SMTN
ENSG00000080819.9	1382.42	802.378	1855.86	2070.2	ENSG00000080819.9	1527.72	0.764575	0.253908	3.01123	0.00260193	0.0331764	chr3	98579445	98593648	-	CPOX
ENSG00000134755.18	3948.7	3370.19	5439.34	7512.27	ENSG00000134755.18	5067.62	0.764917	0.221816	3.44843	0.000563846	0.0104495	chr18	31058839	31102522	-	DSC2
ENSG00000142733.17	2020.46	1276.47	2764.18	3122.27	ENSG00000142733.17	2295.84	0.765378	0.240378	3.18406	0.00145224	0.0218743	chr1	27354066	27366961	-	MAP3K6
ENSG00000123094.16	408.422	562.359	1008.81	738.966	ENSG00000123094.16	679.639	0.766181	0.256422	2.98797	0.00280839	0.0349305	chr12	25958231	26079892	+	RASSF8
ENSG00000169599.13	1066.23	1039.42	1936.26	1785.56	ENSG00000169599.13	1456.87	0.769825	0.210348	3.65977	0.000252437	0.00558378	chr2	69396112	69437628	-	NFU1
ENSG00000204946.10	250.323	211.256	382.85	457.611	ENSG00000204946.10	325.51	0.771538	0.266801	2.89181	0.00383025	0.0435809	chr7	149262170	149297302	+	ZNF783
ENSG00000062282.15	497.823	421.521	727.415	925.076	ENSG00000062282.15	642.959	0.771923	0.243306	3.17265	0.00151056	0.0224992	chr11	75759511	75801535	+	DGAT2
ENSG00000196663.16	1482.18	1065.21	2154.49	2389.87	ENSG00000196663.16	1772.94	0.771945	0.228027	3.38532	0.000710942	0.0124762	chr14	102362940	102502477	+	TECPR2
ENSG00000181027.11	677.566	701.213	1297.86	1154.98	ENSG00000181027.11	957.904	0.772965	0.220659	3.50298	0.000460077	0.00901361	chr19	46746045	46776988	+	FKRP
ENSG00000188352.13	2580.4	1963.79	4492.74	3602.87	ENSG00000188352.13	3159.95	0.773119	0.223409	3.46056	0.000539062	0.0100912	chr9	20658308	20995955	+	FOCAD
ENSG00000110274.16	2125.86	1276.47	3054.18	3068.62	ENSG00000110274.16	2381.28	0.773273	0.244276	3.16557	0.00154782	0.0228353	chr11	117314556	117413266	+	CEP164
ENSG00000178988.11	3122.45	1960.82	4294.62	4844.33	ENSG00000178988.11	3555.55	0.776091	0.238085	3.25972	0.00111522	0.0179853	chr4	6707700	6709865	-	MRFAP1L1
ENSG00000128185.10	1697.68	1596.82	3132.67	2712.83	ENSG00000128185.10	2285	0.776353	0.207795	3.73615	0.000186859	0.00435707	chr22	20314237	20320080	-	DGCR6L
ENSG00000145779.8	1650.63	1107.86	2111.42	2879.23	ENSG00000145779.8	1937.28	0.779082	0.245803	3.16954	0.00152681	0.0226682	chr5	119268691	119399688	+	TNFAIP8
ENSG00000164574.16	590.047	736.918	1339.97	1050.97	ENSG00000164574.16	929.478	0.7802	0.237148	3.28993	0.00100213	0.0163754	chr5	154190729	154420984	+	GALNT10
ENSG00000184220.12	2637.8	1458.96	4375.02	3120.08	ENSG00000184220.12	2897.96	0.780364	0.264335	2.95217	0.00315547	0.0377637	chr3	99817836	100181732	+	CMSS1
ENSG00000176102.13	2660.39	2107.61	5009.59	3559.08	ENSG00000176102.13	3334.17	0.780527	0.230536	3.3857	0.000709959	0.0124708	chr11	33077187	33162371	-	CSTF3
ENSG00000121691.7	1541.46	1359.78	2434.93	2735.82	ENSG00000121691.7	2018	0.780857	0.210257	3.71383	0.00020415	0.00467198	chr11	34438933	34472060	+	CAT
ENSG00000064199.7	623.925	362.012	939.896	867.053	ENSG00000064199.7	698.222	0.780868	0.266174	2.93368	0.00334973	0.039476	chr11	124673843	124697518	+	SPA17
ENSG00000187608.10	3355.83	5053.29	5862.39	9446.72	ENSG00000187608.10	5929.56	0.781095	0.254885	3.0645	0.00218031	0.0290823	chr1	1001137	1014540	+	ISG15
ENSG00000141429.14	3490.41	2559.87	5830.8	5004.17	ENSG00000141429.14	4221.31	0.781477	0.220963	3.5367	0.000405166	0.00818561	chr18	35581116	35711834	+	GALNT1
ENSG00000196700.9	2509.82	1252.66	3397.79	3501.06	ENSG00000196700.9	2665.33	0.781751	0.266053	2.93833	0.00329982	0.0390254	chr20	63956703	63969930	-	ZNF512B
ENSG00000105568.18	15793.9	15686.5	30229.8	25676.6	ENSG00000105568.18	21846.7	0.782563	0.197889	3.95455	7.67e-05	0.0021807	chr19	52190047	52229518	+	PPP2R1A
ENSG00000172197.11	727.442	669.475	1249.05	1252.41	ENSG00000172197.11	974.594	0.782675	0.218593	3.58051	0.000342927	0.00715778	chr6	20099683	20212469	-	MBOAT1
ENSG00000164117.14	370.779	282.667	587.675	604.31	ENSG00000164117.14	461.358	0.784834	0.252752	3.10515	0.00190182	0.0263156	chr4	174236657	174283667	-	FBXO8
ENSG00000006555.11	731.207	573.269	1011.68	1359.7	ENSG00000006555.11	918.963	0.787193	0.242806	3.24206	0.00118669	0.018875	chr1	54779711	54801323	-	TTC22
ENSG00000137040.10	1501	1243.74	2639.75	2290.25	ENSG00000137040.10	1918.68	0.788286	0.216109	3.64763	0.000264672	0.00582657	chr9	6011024	6015625	-	RANBP6
ENSG00000105618.14	3110.22	2489.45	5249.83	4795.07	ENSG00000105618.14	3911.14	0.789829	0.210102	3.75926	0.000170418	0.00406588	chr19	54115409	54131719	+	PRPF31
ENSG00000100815.12	2237.85	1472.84	3318.35	3404.72	ENSG00000100815.12	2608.44	0.789854	0.232608	3.39565	0.000684656	0.0120988	chr14	91965990	92040896	-	TRIP11
ENSG00000197442.10	569.344	504.834	805.899	1159.36	ENSG00000197442.10	759.858	0.792281	0.247514	3.20095	0.00136974	0.0209408	chr6	136557045	136792477	-	MAP3K5
ENSG00000024422.12	15452.3	12286.6	24814.4	24962.8	ENSG00000024422.12	19379	0.793642	0.203893	3.89244	9.92e-05	0.00261359	chr19	47713421	47743134	+	EHD2
ENSG00000248008.4	675.684	452.267	1108.35	961.203	ENSG00000248008.4	799.376	0.794724	0.249988	3.17904	0.00147762	0.0221512	chr12	120488078	120495946	-	NRAV
ENSG00000123453.19	180.684	196.379	343.608	356.893	ENSG00000123453.19	269.391	0.794862	0.270818	2.93504	0.00333506	0.0393533	chr9	133663559	133739955	-	SARDH
ENSG00000120708.17	33748.4	39055.7	70823.4	59961.3	ENSG00000120708.17	50897.2	0.795919	0.202318	3.93401	8.35e-05	0.00231537	chr5	136028987	136063818	+	TGFBI
ENSG00000183309.12	1353.25	1138.6	2123.86	2382.21	ENSG00000183309.12	1749.48	0.797858	0.21488	3.71305	0.00020478	0.00468062	chr8	143636018	143656418	+	ZNF623
ENSG00000117114.21	542.053	433.423	1062.41	735.681	ENSG00000117114.21	693.391	0.797922	0.254468	3.13564	0.00171478	0.0246678	chr1	81306146	81993932	+	ADGRL2
ENSG00000166532.16	489.353	299.528	692.958	772.903	ENSG00000166532.16	563.686	0.797933	0.266654	2.99239	0.00276803	0.0346032	chr12	8681599	8783095	+	RIMKLB
ENSG00000111875.8	1281.73	668.483	1916.16	1710.02	ENSG00000111875.8	1394.1	0.798618	0.267418	2.9864	0.00282282	0.0350279	chr6	118894151	118909171	+	ASF1A
ENSG00000215041.10	1051.17	632.778	1556.28	1548	ENSG00000215041.10	1197.06	0.799725	0.251439	3.18059	0.00146976	0.0220625	chr17	7315627	7329393	-	NEURL4
ENSG00000162520.15	286.083	352.094	462.291	732.397	ENSG00000162520.15	458.216	0.8011	0.274354	2.91994	0.00350094	0.040842	chr1	32679905	32703596	-	SYNC
ENSG00000164465.19	1353.25	985.863	2180.33	2085.53	ENSG00000164465.19	1651.24	0.80265	0.226105	3.5499	0.000385377	0.00788384	chr6	117453816	117569858	+	DCBLD1
ENSG00000175793.12	60150	48610.8	100677	95668.1	ENSG00000175793.12	76276.5	0.802846	0.201896	3.97654	6.99e-05	0.00201682	chr1	26863148	26864456	+	SFN
ENSG00000133247.14	595.693	375.898	791.542	1018.13	ENSG00000133247.14	695.316	0.803187	0.263899	3.04354	0.00233812	0.0306573	chr19	55339852	55348121	+	KMT5C
ENSG00000184574.10	708.621	443.341	952.339	1188.91	ENSG00000184574.10	823.304	0.804124	0.259499	3.09876	0.00194335	0.0267305	chr12	6618834	6635960	-	LPAR5
ENSG00000155016.18	425.361	310.438	640.316	722.544	ENSG00000155016.18	524.665	0.80424	0.253253	3.17564	0.00149506	0.0223402	chr4	107931548	107953461	+	CYP2U1
ENSG00000124299.15	972.119	1050.33	1875.01	1793.22	ENSG00000124299.15	1422.67	0.804404	0.21094	3.81343	0.00013705	0.00336071	chr19	33386949	33521791	-	PEPD
ENSG00000005189.20	538.288	394.742	899.697	822.168	ENSG00000005189.20	663.724	0.806103	0.244636	3.29511	0.00098383	0.0161621	chr16	20806428	20849665	+	REXO5
ENSG00000142669.15	10193.6	9324.05	18783.6	16526.6	ENSG00000142669.15	13706.9	0.807724	0.198071	4.07795	4.54e-05	0.00141139	chr1	26280085	26281522	+	SH3BGRL3
ENSG00000108821.14	489.353	447.308	771.442	954.634	ENSG00000108821.14	665.685	0.808811	0.237504	3.40547	0.000660501	0.011815	chr17	50184100	50201632	-	COL1A1
ENSG00000160818.17	1494.41	802.378	2454.07	1856.72	ENSG00000160818.17	1651.89	0.809993	0.268384	3.01804	0.00254414	0.0325741	chr1	156594300	156601496	-	GPATCH4
ENSG00000196981.4	433.83	505.825	821.213	913.033	ENSG00000196981.4	668.475	0.813512	0.234155	3.47425	0.000512286	0.00977779	chr3	122411845	122416062	-	WDR5B
ENSG00000231131.9	223.973	174.559	410.606	343.756	ENSG00000231131.9	288.224	0.8138	0.276632	2.94181	0.00326299	0.0387747	chr10	52450873	52755507	-	LNCAROD
ENSG00000167685.15	703.916	837.091	1320.83	1512.96	ENSG00000167685.15	1093.7	0.815212	0.223891	3.64111	0.000271463	0.00593372	chr19	56132598	56160893	+	ZNF444
ENSG00000249115.9	842.252	607.982	1302.65	1379.4	ENSG00000249115.9	1033.07	0.815526	0.234793	3.47338	0.000513938	0.00979922	chr19	35612734	35625355	+	HAUS5
ENSG00000232098.3	206.093	229.109	389.55	429.148	ENSG00000232098.3	313.475	0.816582	0.263885	3.09446	0.00197175	0.0270007	chr19	58404237	58408484	-	ENSG00000232098
ENSG00000110888.19	369.838	314.405	654.673	619.636	ENSG00000110888.19	489.638	0.818413	0.244278	3.35033	0.000807158	0.0138624	chr12	30709551	30823302	-	CAPRIN2
ENSG00000112761.22	324.667	315.397	557.047	636.058	ENSG00000112761.22	458.292	0.818437	0.245558	3.33296	0.000859266	0.0145548	chr6	112054074	112069686	+	CCN6
ENSG00000259768.7	878.954	702.205	1464.4	1451.66	ENSG00000259768.7	1124.3	0.819166	0.223558	3.66423	0.000248087	0.0055007	chr16	72665122	72828293	+	ENSG00000259768
ENSG00000176410.8	705.798	580.211	1241.39	1136.37	ENSG00000176410.8	915.941	0.820277	0.227363	3.60779	0.000308819	0.00661744	chr7	73680917	73683453	-	DNAJC30
ENSG00000144043.12	2977.53	1379.61	4567.4	3738.62	ENSG00000144043.12	3165.79	0.822431	0.277007	2.96899	0.00298784	0.0362631	chr2	70985941	70994873	-	TEX261
ENSG00000067141.17	1357.95	1578.97	2638.79	2759.9	ENSG00000067141.17	2083.9	0.823613	0.208863	3.94331	8.04e-05	0.00225436	chr15	73051709	73305205	+	NEO1
ENSG00000255302.5	3252.32	2347.62	5125.4	5220.93	ENSG00000255302.5	3986.57	0.824404	0.219075	3.76311	0.000167813	0.00401406	chr15	48878133	48880173	+	EID1
ENSG00000042493.16	5158.91	4119.01	7971.89	9100.77	ENSG00000042493.16	6587.65	0.824481	0.209659	3.93248	8.41e-05	0.00231931	chr2	85394752	85418432	-	CAPG
ENSG00000134369.16	849.781	753.779	1615.63	1352.03	ENSG00000134369.16	1142.8	0.824632	0.22268	3.70322	0.000212879	0.00481226	chr1	201539126	201826969	+	NAV1
ENSG00000111962.8	323.726	396.726	556.089	806.841	ENSG00000111962.8	520.846	0.824944	0.262168	3.14663	0.00165166	0.0239835	chr6	148747029	149076990	+	UST
ENSG00000139433.11	6006.81	3968.25	8461.94	10106.9	ENSG00000139433.11	7135.97	0.826519	0.231661	3.56779	0.000360005	0.0074554	chr12	109850944	109880541	-	GLTP
ENSG00000186340.17	21011.1	11688.5	30537.1	30919.4	ENSG00000186340.17	23539	0.828624	0.246895	3.35618	0.000790282	0.0136452	chr6	169215779	169254050	-	THBS2
ENSG00000197043.14	716.15	509.793	1254.79	1045.5	ENSG00000197043.14	881.558	0.828748	0.243699	3.40071	0.000672118	0.0119306	chr5	151100705	151157785	-	ANXA6
ENSG00000141569.12	1101.04	667.491	1687.41	1645.43	ENSG00000141569.12	1275.34	0.829811	0.249786	3.32209	0.000893451	0.0149967	chr17	75880334	75896951	-	TRIM65
ENSG00000189221.11	287.024	200.347	492.919	439	ENSG00000189221.11	354.823	0.830884	0.271631	3.05887	0.00222176	0.0294232	chrX	43654906	43746817	+	MAOA
ENSG00000087253.13	612.633	709.147	1211.72	1246.94	ENSG00000087253.13	945.109	0.831651	0.222307	3.741	0.000183287	0.004296	chr16	55509071	55586666	+	LPCAT2
ENSG00000172059.11	323.726	201.338	403.907	617.447	ENSG00000172059.11	386.604	0.831804	0.292601	2.8428	0.00447197	0.0486166	chr2	10042848	10054836	+	KLF11
ENSG00000073050.12	1525.46	1233.82	2539.25	2578.17	ENSG00000073050.12	1969.18	0.832669	0.213726	3.89596	9.78e-05	0.00259069	chr19	43543310	43580473	-	XRCC1
ENSG00000157379.14	732.148	447.308	1037.52	1203.15	ENSG00000157379.14	855.031	0.833608	0.2581	3.22978	0.00123885	0.0194373	chr14	24290597	24299780	-	DHRS1
ENSG00000141441.16	293.612	212.248	405.821	569.277	ENSG00000141441.16	370.24	0.834335	0.278314	2.99782	0.00271921	0.0342554	chr18	32124876	32470882	-	GAREM1
ENSG00000131791.8	777.319	485.989	1035.61	1370.64	ENSG00000131791.8	917.39	0.834844	0.260697	3.20235	0.00136309	0.020891	chr1	147155105	147172550	-	PRKAB2
ENSG00000256628.3	306.787	231.093	552.261	474.033	ENSG00000256628.3	391.043	0.83541	0.263308	3.17274	0.00151006	0.0224992	chr3	101676474	101679217	+	ZBTB11-AS1
ENSG00000138780.15	1130.22	629.802	1763.98	1593.98	ENSG00000138780.15	1279.49	0.8375	0.260552	3.21433	0.00130749	0.0202399	chr4	105708777	105847725	+	GSTCD
ENSG00000131378.14	361.368	352.094	855.669	514.539	ENSG00000131378.14	520.918	0.838116	0.2709	3.09382	0.00197597	0.0270015	chr3	16313573	16514026	-	RFTN1
ENSG00000110315.7	2011.05	1541.28	3254.22	3375.16	ENSG00000110315.7	2545.43	0.839632	0.216118	3.88506	0.000102305	0.00267525	chr11	10511672	10541230	-	RNF141
ENSG00000163482.12	314.315	355.07	637.445	628.395	ENSG00000163482.12	483.806	0.840021	0.242644	3.46194	0.000536294	0.0100667	chr2	218672068	218702716	+	STK36
ENSG00000149260.18	320.903	178.527	456.548	520.013	ENSG00000149260.18	368.998	0.841584	0.289699	2.90503	0.00367218	0.0423593	chr11	77066960	77126155	+	CAPN5
ENSG00000102125.16	843.193	484.005	1269.15	1272.12	ENSG00000102125.16	967.115	0.842271	0.260225	3.23671	0.00120918	0.0191503	chrX	154411523	154421726	+	TAFAZZIN
ENSG00000104140.7	2164.45	1124.72	2230.1	4223.6	ENSG00000104140.7	2435.72	0.843378	0.292813	2.88026	0.00397347	0.0446388	chr15	40872213	40874234	-	RHOV
ENSG00000138162.19	2997.29	2375.4	4547.3	5509.95	ENSG00000138162.19	3857.48	0.843472	0.216564	3.89479	9.83e-05	0.00259578	chr10	121989162	122254545	+	TACC2
ENSG00000166171.13	754.733	544.506	1334.23	1128.7	ENSG00000166171.13	940.543	0.844525	0.240533	3.51106	0.000446321	0.00878127	chr10	101570559	101609662	+	DPCD
ENSG00000124107.5	772.613	920.404	1312.22	1901.61	ENSG00000124107.5	1226.71	0.846057	0.240693	3.51509	0.00043961	0.0086769	chr20	45252238	45254564	-	SLPI
ENSG00000112378.12	24398	27027.9	40286.3	56163.6	ENSG00000112378.12	36969	0.84623	0.216461	3.90939	9.25e-05	0.00248998	chr6	138088504	138107419	-	PERP
ENSG00000284052.1	198.564	157.698	316.808	377.694	ENSG00000284052.1	262.691	0.846593	0.280663	3.0164	0.00255792	0.032728	chr2	190607659	190649840	-	ENSG00000284052
ENSG00000236824.2	395.247	408.628	968.61	582.414	ENSG00000236824.2	588.725	0.847104	0.267427	3.16761	0.00153696	0.0227539	chr2	47335314	47335514	+	BCYRN1
ENSG00000245532.10	3385.01	2612.44	4785.62	6534.65	ENSG00000245532.10	4329.43	0.847317	0.228036	3.71572	0.000202625	0.00465433	chr11	65422773	65445540	+	NEAT1
ENSG00000185219.18	883.659	410.611	1228.95	1302.77	ENSG00000185219.18	956.497	0.847884	0.284394	2.98137	0.00286958	0.0354419	chr3	44431704	44477670	-	ZNF445
ENSG00000198695.2	301.14	301.512	513.019	640.437	ENSG00000198695.2	439.027	0.848118	0.252001	3.36553	0.000763974	0.0132437	chrM	14148	14673	-	MT-ND6
ENSG00000101346.14	6101.86	2926.84	9490.85	7992.87	ENSG00000101346.14	6628.11	0.84912	0.269641	3.14907	0.0016379	0.0238209	chr20	32207879	32238658	+	POFUT1
ENSG00000187583.11	348.194	302.503	655.63	586.794	ENSG00000187583.11	473.28	0.849952	0.246177	3.4526	0.00055521	0.0103204	chr1	966481	975865	+	PLEKHN1
ENSG00000165169.11	727.442	498.883	1107.39	1235.99	ENSG00000165169.11	892.427	0.852113	0.244095	3.4909	0.000481393	0.00932272	chrX	37836756	37847571	-	DYNLT3
ENSG00000104524.14	1477.47	1137.61	2781.4	2174.2	ENSG00000104524.14	1892.67	0.852179	0.228945	3.72219	0.000197499	0.00457062	chr8	143603209	143609773	-	PYCR3
ENSG00000090971.5	409.363	242.003	549.39	726.923	ENSG00000090971.5	481.92	0.852828	0.280974	3.03525	0.00240335	0.0311594	chr19	55485187	55487568	+	NAT14
ENSG00000171723.16	1159.39	596.08	1663.48	1748.34	ENSG00000171723.16	1291.82	0.854146	0.268951	3.17584	0.00149401	0.0223402	chr14	66507406	67181803	+	GPHN
ENSG00000204228.4	1188.56	644.679	1678.8	1872.05	ENSG00000204228.4	1346.02	0.854724	0.263179	3.24769	0.00116346	0.0186016	chr6	33204654	33206831	+	HSD17B8
ENSG00000172594.13	213.621	148.772	292.88	428.053	ENSG00000172594.13	270.832	0.855333	0.296661	2.8832	0.00393654	0.0442508	chr6	122789048	122809720	+	SMPDL3A
ENSG00000020633.19	394.306	265.806	613.517	666.711	ENSG00000020633.19	485.085	0.857388	0.261626	3.27716	0.00104857	0.0170442	chr1	24899510	24965121	-	RUNX3
ENSG00000140104.14	521.349	294.569	793.456	800.273	ENSG00000140104.14	602.412	0.857821	0.271798	3.1561	0.00159893	0.0233275	chr14	104985774	105010482	+	CLBA1
ENSG00000149136.9	21880.7	11251.1	34967.6	29216	ENSG00000149136.9	24328.8	0.858026	0.259869	3.30176	0.000960799	0.0158399	chr11	57325985	57335892	-	SSRP1
ENSG00000161542.17	1989.41	1225.88	3262.84	2909.88	ENSG00000161542.17	2347	0.859459	0.242895	3.5384	0.000402562	0.00815786	chr17	76309477	76384521	-	PRPSAP1
ENSG00000158055.17	948.592	491.94	1593.61	1232.7	ENSG00000158055.17	1066.71	0.859913	0.276114	3.11434	0.00184355	0.0257791	chr1	24199557	24364482	+	GRHL3
ENSG00000022976.16	360.427	189.437	590.546	502.497	ENSG00000022976.16	410.727	0.860236	0.292133	2.94467	0.003233	0.0384924	chr14	102317376	102342702	+	ZNF839
ENSG00000249471.8	221.15	210.265	472.82	370.03	ENSG00000249471.8	318.566	0.861962	0.268569	3.20947	0.00132982	0.0204827	chr19	58451610	58457833	+	ZNF324B
ENSG00000102317.18	4363.71	3269.02	9367.38	5411.42	ENSG00000102317.18	5602.88	0.862274	0.253941	3.39557	0.000684862	0.0120988	chrX	48574448	48581162	+	RBM3
ENSG00000279495.1	195.741	192.412	447.934	317.482	ENSG00000279495.1	288.392	0.863559	0.27997	3.08446	0.00203919	0.0276786	chr14	105370417	105372918	+	ENSG00000279495
ENSG00000168297.16	282.319	161.666	407.735	477.317	ENSG00000168297.16	332.259	0.863605	0.291689	2.9607	0.00306937	0.0369242	chr3	58332879	58426127	+	PXK
ENSG00000101935.12	1704.27	1220.92	3058.97	2543.14	ENSG00000101935.12	2131.82	0.865417	0.230076	3.76144	0.000168939	0.00403578	chrX	110194185	110440318	-	AMMECR1
ENSG00000113269.14	586.283	429.456	1013.6	943.687	ENSG00000113269.14	743.255	0.865488	0.241217	3.588	0.00033322	0.00701018	chr5	179911650	180072113	-	RNF130
ENSG00000139437.18	1659.1	769.648	2385.15	2408.48	ENSG00000139437.18	1805.59	0.866335	0.27727	3.12452	0.00178097	0.0251894	chr12	109900263	109983841	+	TCHP
ENSG00000128298.18	383.954	299.528	958.082	424.768	ENSG00000128298.18	516.583	0.867343	0.306283	2.83184	0.00462816	0.0497305	chr22	38084651	38111015	-	BAIAP2L2
ENSG00000185730.8	447.005	257.872	746.557	647.006	ENSG00000185730.8	524.61	0.870148	0.275367	3.15996	0.00157792	0.0231481	chr8	143289675	143299952	+	ZNF696
ENSG00000164932.13	320.903	206.297	569.489	474.033	ENSG00000164932.13	392.681	0.870898	0.276265	3.1524	0.00161935	0.0235697	chr8	103371537	103382989	+	CTHRC1
ENSG00000198435.4	7283.83	3596.32	8056.12	13614.5	ENSG00000198435.4	8137.69	0.870962	0.284476	3.06164	0.0022013	0.0292779	chr9	137299630	137302271	-	NRARP
ENSG00000197429.11	672.861	423.505	1080.59	1057.54	ENSG00000197429.11	808.625	0.871568	0.253547	3.4375	0.00058711	0.0107268	chr1	45694323	45750653	-	IPP
ENSG00000041353.10	1692.03	819.239	1933.39	3093.8	ENSG00000041353.10	1884.62	0.872813	0.288648	3.0238	0.00249624	0.032094	chr18	54717859	54895516	+	RAB27B
ENSG00000160404.18	782.024	589.138	1280.63	1362.98	ENSG00000160404.18	1003.69	0.873073	0.231507	3.77125	0.000162431	0.00390045	chr9	127731523	127735313	-	TOR2A
ENSG00000013364.19	5772.49	6364.47	10031.6	13141.5	ENSG00000013364.19	8827.53	0.873261	0.211549	4.12795	3.66e-05	0.00117852	chr16	29820393	29848039	+	MVP
ENSG00000081277.13	15528.5	9607.71	20198.2	28796.7	ENSG00000081277.13	18532.8	0.875047	0.248707	3.51838	0.000434192	0.00859747	chr1	201283451	201332993	+	PKP1
ENSG00000122592.8	300.199	175.551	461.334	491.549	ENSG00000122592.8	357.158	0.87655	0.285168	3.07381	0.00211347	0.0284573	chr7	27153715	27157936	-	HOXA7
ENSG00000107672.15	1325.02	668.483	2016.66	1927.88	ENSG00000107672.15	1484.51	0.876748	0.269539	3.25277	0.00114287	0.0183196	chr10	121957090	121975217	-	NSMCE4A
ENSG00000117543.22	1284.55	639.72	2030.06	1791.03	ENSG00000117543.22	1436.34	0.878531	0.272586	3.22295	0.00126877	0.0197761	chr1	100989622	101026088	-	DPH5
ENSG00000081307.15	1614.87	944.207	2707.71	2306.67	ENSG00000081307.15	1893.36	0.878943	0.252365	3.48282	0.000496167	0.00952909	chr3	132654445	132679794	+	UBA5
ENSG00000288722.1	445.123	313.413	719.758	770.714	ENSG00000288722.1	562.252	0.881911	0.252672	3.49034	0.000482409	0.00933262	chrX	154886354	154888061	+	F8A1
ENSG00000149476.16	1713.68	1027.52	2745.03	2628.53	ENSG00000149476.16	2028.69	0.884532	0.245976	3.596	0.000323145	0.0068452	chr11	61333219	61353295	+	TKFC
ENSG00000275074.2	238.089	239.027	482.391	458.706	ENSG00000275074.2	354.553	0.885431	0.255218	3.46932	0.000521781	0.00990795	chr8	22106873	22109419	-	NUDT18
ENSG00000131018.25	191.036	371.93	533.118	608.689	ENSG00000131018.25	426.193	0.885786	0.292525	3.02807	0.00246118	0.0317437	chr6	152121686	152637801	-	SYNE1
ENSG00000084070.12	1804.96	986.855	2825.43	2697.5	ENSG00000084070.12	2078.69	0.887581	0.256922	3.45467	0.000550973	0.010252	chr1	40344849	40423326	+	SMAP2
ENSG00000180964.17	1011.64	713.115	1456.74	1932.26	ENSG00000180964.17	1278.44	0.888671	0.244278	3.63795	0.000274816	0.00597878	chrX	103252994	103255192	-	TCEAL8
ENSG00000091157.15	598.517	391.767	1028.91	928.36	ENSG00000091157.15	736.888	0.889706	0.252845	3.51878	0.000433533	0.00859361	chr18	56651342	57029811	+	WDR7
ENSG00000152661.9	392.424	344.16	810.685	640.437	ENSG00000152661.9	546.926	0.890719	0.246917	3.60736	0.000309328	0.0066207	chr6	121435594	121449727	+	GJA1
ENSG00000058729.11	739.676	585.17	1353.37	1231.61	ENSG00000058729.11	977.458	0.891024	0.228863	3.89327	9.89e-05	0.00260841	chr5	97160866	97183247	-	RIOK2
ENSG00000131779.11	465.827	243.986	669.987	769.619	ENSG00000131779.11	537.355	0.893406	0.284253	3.14299	0.0016723	0.0241693	chr1	145911349	145918717	-	PEX11B
ENSG00000130529.16	765.085	462.186	998.281	1464.79	ENSG00000130529.16	922.586	0.893557	0.270619	3.3019	0.000960336	0.0158399	chr19	49157740	49211836	+	TRPM4
ENSG00000165912.16	3914.83	2415.07	6297.88	6151.48	ENSG00000165912.16	4694.81	0.895722	0.23707	3.7783	0.000157905	0.0038265	chr11	47177521	47186443	-	PACSIN3
ENSG00000104892.17	589.106	670.467	1332.32	1130.89	ENSG00000104892.17	930.695	0.895929	0.226752	3.95114	7.78e-05	0.00220187	chr19	45333433	45351520	+	KLC3
ENSG00000196659.10	353.84	344.16	648.931	730.208	ENSG00000196659.10	519.284	0.89936	0.240015	3.74709	0.000178897	0.00420852	chr2	177548997	177552796	-	TTC30B
ENSG00000189298.14	369.838	163.649	516.847	595.552	ENSG00000189298.14	411.472	0.900989	0.30781	2.92709	0.0034215	0.0400668	chr6	28349946	28369172	+	ZKSCAN3
ENSG00000168917.9	433.83	668.483	1310.3	906.465	ENSG00000168917.9	829.77	0.902378	0.265223	3.40234	0.000668113	0.0118795	chr3	136818646	136855888	+	SLC35G2
ENSG00000164683.18	176.92	180.51	369.45	352.514	ENSG00000164683.18	269.849	0.902771	0.270333	3.33948	0.000839346	0.0143091	chr8	79762370	79767857	-	HEY1
ENSG00000135931.19	778.26	356.061	1166.73	1157.17	ENSG00000135931.19	864.555	0.903281	0.287303	3.144	0.00166656	0.0241429	chr2	231198545	231376848	+	ARMC9
ENSG00000178996.14	860.132	657.573	1461.53	1530.48	ENSG00000178996.14	1127.43	0.905512	0.227595	3.97862	6.93e-05	0.00200524	chr5	54517758	54546586	+	SNX18
ENSG00000165895.19	93.1653	134.887	197.168	285.733	ENSG00000165895.19	177.738	0.905798	0.318743	2.84178	0.00448626	0.0487434	chr11	100687287	100993941	+	ARHGAP42
ENSG00000285230.3	86.5779	104.141	178.982	225.521	ENSG00000285230.3	148.806	0.9097	0.317279	2.86719	0.00414133	0.046022	chr20	33980678	33994357	-	RALY-AS1
ENSG00000105948.13	1012.58	408.628	1671.14	1297.3	ENSG00000105948.13	1097.41	0.911653	0.301396	3.02477	0.00248823	0.0320355	chr7	139133743	139191986	+	TTC26
ENSG00000185507.21	1591.34	1879.49	2434.93	4583.78	ENSG00000185507.21	2622.38	0.911909	0.261732	3.48413	0.000493746	0.00949244	chr11	612552	615983	-	IRF7
ENSG00000041982.16	3592.04	6790.95	10951.4	9962.35	ENSG00000041982.16	7824.19	0.912342	0.255655	3.56865	0.000358831	0.00743942	chr9	115019574	115118257	-	TNC
ENSG00000067221.14	378.308	391.767	791.542	740.061	ENSG00000067221.14	575.419	0.912616	0.234606	3.89	0.000100245	0.00263496	chr15	73978925	73994622	-	STOML1
ENSG00000102554.14	5880.71	6616.39	10081.4	14673.1	ENSG00000102554.14	9312.9	0.914677	0.223903	4.08515	4.4e-05	0.00137561	chr13	73054975	73077541	+	KLF5
ENSG00000088986.11	11333.2	4866.83	18689.8	14677.5	ENSG00000088986.11	12391.8	0.914709	0.283257	3.22926	0.00124113	0.0194566	chr12	120469849	120498493	+	DYNLL1
ENSG00000130005.13	620.161	214.232	905.44	878.001	ENSG00000130005.13	654.458	0.915506	0.319919	2.86168	0.004214	0.0466058	chr19	1397025	1401570	-	GAMT
ENSG00000164610.10	399.011	198.363	641.274	601.025	ENSG00000164610.10	459.918	0.91633	0.292369	3.13415	0.00172352	0.0247167	chr7	33094796	33109405	-	RP9
ENSG00000075945.13	1022.94	1022.56	2152.57	1880.8	ENSG00000075945.13	1519.72	0.916549	0.212139	4.32052	1.56e-05	0.000588142	chr1	169921325	170085208	-	KIFAP3
ENSG00000175220.12	4295.01	3119.26	7765.15	6918.91	ENSG00000175220.12	5524.58	0.917799	0.219034	4.19022	2.79e-05	0.00094151	chr11	46677079	46700619	-	ARHGAP1
ENSG00000117174.11	1955.53	906.518	3145.11	2758.81	ENSG00000117174.11	2191.49	0.922728	0.277232	3.32836	0.0008736	0.0147303	chr1	85649416	85708433	-	ZNHIT6
ENSG00000183876.9	803.668	750.803	1675.93	1416.62	ENSG00000183876.9	1161.76	0.923345	0.220002	4.19698	2.71e-05	0.000920602	chr5	150296342	150339307	-	ARSI
ENSG00000137338.6	388.659	211.256	653.716	592.267	ENSG00000137338.6	461.475	0.924084	0.28389	3.25508	0.00113359	0.0182499	chr6	28281571	28302549	+	PGBD1
ENSG00000137857.18	2021.4	846.018	2593.81	3405.81	ENSG00000137857.18	2216.76	0.924421	0.292287	3.16272	0.00156304	0.0229668	chr15	45129932	45165576	+	DUOX1
ENSG00000176438.13	354.781	231.093	632.659	569.277	ENSG00000176438.13	446.953	0.92456	0.267938	3.45065	0.000559247	0.0103851	chr14	95407265	95516650	-	SYNE3
ENSG00000107731.12	945.769	1302.25	1739.1	2844.2	ENSG00000107731.12	1707.83	0.926589	0.257187	3.60278	0.00031483	0.00671198	chr10	71212569	71302864	+	UNC5B
ENSG00000184898.7	377.367	226.134	442.192	841.874	ENSG00000184898.7	471.891	0.928213	0.305703	3.03632	0.00239487	0.0311148	chr2	151247939	151261863	-	RBM43
ENSG00000104805.16	5334.89	4962.05	9368.34	11022.1	ENSG00000104805.16	7671.84	0.92882	0.201377	4.61235	3.98e-06	0.000188519	chr19	48900311	48923372	+	NUCB1
ENSG00000105438.9	7388.29	8228.09	15747.6	15100.1	ENSG00000105438.9	11616	0.928832	0.195736	4.74532	2.08e-06	0.000110433	chr19	48382574	48391551	-	KDELR1
ENSG00000223572.10	271.026	230.101	495.791	527.676	ENSG00000223572.10	381.149	0.92999	0.255495	3.63995	0.000272686	0.00594991	chr15	43692885	43699222	+	CKMT1A
ENSG00000149474.15	291.73	193.404	481.434	522.202	ENSG00000149474.15	372.192	0.930038	0.27294	3.40748	0.000655654	0.0117396	chr20	18137227	18188387	+	KAT14
ENSG00000082068.9	1507.58	800.394	2401.43	2352.65	ENSG00000082068.9	1765.51	0.935827	0.261656	3.57656	0.000348147	0.00725039	chr5	37379284	37753435	+	WDR70
ENSG00000162390.18	656.863	524.67	1187.79	1197.67	ENSG00000162390.18	891.749	0.936499	0.228745	4.09407	4.24e-05	0.00133685	chr1	54542256	54639192	+	ACOT11
ENSG00000148225.16	447.946	215.224	592.46	819.978	ENSG00000148225.16	518.902	0.936836	0.299939	3.12342	0.00178762	0.0252064	chr9	113313221	113340298	-	WDR31
ENSG00000197782.15	329.372	318.372	602.031	720.355	ENSG00000197782.15	492.533	0.938277	0.245131	3.82766	0.000129366	0.00321488	chr19	40069151	40090943	-	ZNF780A
ENSG00000019485.14	439.477	365.98	728.372	917.412	ENSG00000019485.14	612.81	0.939269	0.245116	3.83194	0.000127135	0.00316367	chr11	45095805	45235110	+	PRDM11
ENSG00000134574.12	1133.04	704.188	1850.12	1905.98	ENSG00000134574.12	1398.33	0.939895	0.245682	3.82565	0.000130427	0.00323641	chr11	47214464	47239217	+	DDB2
ENSG00000173210.20	1201.74	837.091	2194.69	1944.3	ENSG00000173210.20	1544.45	0.940274	0.233662	4.02407	5.72e-05	0.00172759	chr5	149141482	149260542	+	ABLIM3
ENSG00000143315.8	601.34	411.603	1075.81	997.33	ENSG00000143315.8	771.52	0.940454	0.246724	3.81176	0.000137978	0.00337901	chr1	160024952	160031990	-	PIGM
ENSG00000158710.15	31400.5	17639.4	51233.9	49084.8	ENSG00000158710.15	37339.7	0.941043	0.245555	3.83231	0.000126948	0.00316328	chr1	159918106	159925507	-	TAGLN2
ENSG00000005882.12	656.863	422.513	910.226	1332.33	ENSG00000005882.12	830.482	0.941518	0.266916	3.5274	0.000419663	0.00839054	chr17	50094736	50112152	+	PDK2
ENSG00000104267.10	7665.91	5708.88	14339.6	12577.7	ENSG00000104267.10	10073	0.941981	0.215181	4.37762	1.2e-05	0.000476678	chr8	85463967	85481493	+	CA2
ENSG00000153993.14	239.03	310.438	818.342	367.841	ENSG00000153993.14	433.913	0.942687	0.309965	3.04127	0.00235581	0.0307802	chr7	84995552	85187056	-	SEMA3D
ENSG00000109881.17	851.663	419.537	1463.44	1210.81	ENSG00000109881.17	986.363	0.944593	0.28014	3.37186	0.000746633	0.0129917	chr11	27330826	27363234	-	CCDC34
ENSG00000213015.9	358.545	216.216	538.861	669.996	ENSG00000213015.9	445.904	0.945051	0.278734	3.39051	0.00069763	0.0122892	chr19	55635015	55643470	+	ZNF580
ENSG00000135253.16	194.8	130.919	291.923	406.157	ENSG00000135253.16	255.95	0.945716	0.298577	3.16741	0.00153801	0.0227539	chr7	128862041	128910719	-	KCP
ENSG00000229809.9	202.329	215.224	409.649	457.611	ENSG00000229809.9	321.203	0.945854	0.262366	3.60509	0.000312045	0.00667113	chr16	30569671	30572734	-	ZNF688
ENSG00000147789.16	797.081	545.498	1320.83	1429.76	ENSG00000147789.16	1023.29	0.946563	0.24077	3.9314	8.45e-05	0.00232171	chr8	144827517	144847509	+	ZNF7
ENSG00000188878.20	193.859	115.05	360.836	304.344	ENSG00000188878.20	243.523	0.947362	0.302713	3.12958	0.00175059	0.0249119	chr17	75909573	75941140	-	FBF1
ENSG00000197128.13	1037.05	789.484	1715.17	2005.61	ENSG00000197128.13	1386.83	0.948741	0.228191	4.15766	3.22e-05	0.00105546	chr19	57466662	57477570	-	ZNF772
ENSG00000171680.23	1154.69	903.543	1986.03	2191.72	ENSG00000171680.23	1558.99	0.948867	0.221496	4.28391	1.84e-05	0.000671916	chr1	6467121	6520074	-	PLEKHG5
ENSG00000185608.9	2056.22	1297.29	3701.2	3184.67	ENSG00000185608.9	2559.85	0.949887	0.240678	3.94671	7.92e-05	0.00222592	chr22	19432544	19436075	+	MRPL40
ENSG00000137563.13	2049.64	1349.86	3661	3293.05	ENSG00000137563.13	2588.39	0.950073	0.234108	4.05826	4.94e-05	0.00152046	chr8	63014880	63039407	-	GGH
ENSG00000162623.16	634.277	282.667	927.454	1035.65	ENSG00000162623.16	720.011	0.950828	0.293975	3.23438	0.00121906	0.0192083	chr1	74733151	74766678	+	TYW3
ENSG00000100478.16	230.561	232.085	512.062	449.948	ENSG00000100478.16	356.164	0.952601	0.25721	3.7036	0.000212565	0.00481103	chr14	31025105	31130996	+	AP4S1
ENSG00000148700.15	3251.38	2200.84	4702.35	6540.12	ENSG00000148700.15	4173.67	0.954862	0.24131	3.95699	7.59e-05	0.00216905	chr10	109996367	110135565	+	ADD3
ENSG00000135111.16	265.38	188.445	510.147	445.569	ENSG00000135111.16	352.385	0.954931	0.271343	3.51927	0.000432733	0.00858695	chr12	114670254	114684175	-	TBX3
ENSG00000137133.11	77.1672	105.132	183.768	220.048	ENSG00000137133.11	146.529	0.957381	0.320896	2.98346	0.00285005	0.0352713	chr9	35812959	35815354	-	HINT2
ENSG00000126522.17	710.503	520.703	1550.54	1021.41	ENSG00000126522.17	950.791	0.958212	0.257511	3.72105	0.000198394	0.00457989	chr7	66075799	66094697	+	ASL
ENSG00000092068.21	233.384	169.6	446.02	407.252	ENSG00000092068.21	314.064	0.959139	0.273945	3.50121	0.000463144	0.00906411	chr14	23125294	23183674	-	SLC7A8
ENSG00000104369.5	425.361	167.617	771.442	544.098	ENSG00000104369.5	477.129	0.959991	0.320309	2.99708	0.0027258	0.0342623	chr8	74234699	74321540	-	JPH1
ENSG00000170006.12	1076.58	614.925	1698.9	1840.3	ENSG00000170006.12	1307.67	0.960319	0.256962	3.7372	0.00018608	0.00434436	chr4	152618627	152680012	-	TMEM154
ENSG00000123892.12	1391.83	948.175	2414.83	2408.48	ENSG00000123892.12	1790.83	0.961677	0.232042	4.14441	3.41e-05	0.0011144	chr11	88113250	88175443	-	RAB38
ENSG00000150347.17	993.763	617.9	1356.25	2045.02	ENSG00000150347.17	1253.23	0.963218	0.265535	3.62747	0.000286214	0.00617594	chr10	61901683	62096944	+	ARID5B
ENSG00000177191.3	96.9296	114.059	201.953	261.649	ENSG00000177191.3	168.648	0.963364	0.30938	3.11385	0.00184664	0.0258028	chr19	41425358	41428730	-	B3GNT8
ENSG00000175879.9	222.091	112.075	366.579	367.841	ENSG00000175879.9	267.146	0.963408	0.3093	3.1148	0.00184068	0.0257584	chr2	176129693	176132695	+	HOXD8
ENSG00000054793.14	4209.38	2847.5	7018.6	7506.8	ENSG00000054793.14	5395.57	0.964592	0.225821	4.27148	1.94e-05	0.000704909	chr20	51596513	51768390	-	ATP9A
ENSG00000131370.16	319.021	220.183	606.817	533.15	ENSG00000131370.16	419.793	0.965141	0.266106	3.62691	0.000286837	0.00618219	chr3	15254352	15341368	-	SH3BP5
ENSG00000247934.4	133.631	108.108	227.796	301.06	ENSG00000247934.4	192.649	0.965649	0.30304	3.18654	0.00143987	0.0217523	chr12	28163297	28190738	-	ENSG00000247934
ENSG00000107984.10	2665.09	3295.8	7033.91	5228.59	ENSG00000107984.10	4555.85	0.966138	0.222947	4.33349	1.47e-05	0.000559084	chr10	52314280	52318042	+	DKK1
ENSG00000132199.20	949.533	441.357	1586.91	1398.01	ENSG00000132199.20	1093.95	0.966255	0.283421	3.40926	0.000651398	0.011686	chr18	670317	712662	-	ENOSF1
ENSG00000287778.2	134.572	91.2469	254.595	243.038	ENSG00000287778.2	180.863	0.968147	0.308361	3.13966	0.00169146	0.0244082	chr4	11426873	11467802	+	ENSG00000287778
ENSG00000185621.11	451.711	296.553	796.328	784.946	ENSG00000185621.11	582.384	0.972652	0.257477	3.77763	0.000158329	0.00383177	chr3	197960199	198043720	+	LMLN
ENSG00000243725.7	101.635	84.3042	242.153	175.162	ENSG00000243725.7	150.813	0.974323	0.320462	3.04037	0.00236287	0.0308289	chr1	54715860	54742657	+	TTC4
ENSG00000173905.9	2710.26	2401.18	5647.04	4843.24	ENSG00000173905.9	3900.43	0.974415	0.206161	4.72647	2.28e-06	0.000119484	chr3	168008688	168095924	-	GOLIM4
ENSG00000130726.12	17369.2	15856.1	37738.5	30420.2	ENSG00000130726.12	25346	0.975149	0.204086	4.77812	1.77e-06	9.55e-05	chr19	58544063	58550722	+	TRIM28
ENSG00000115129.14	447.005	399.701	1112.18	687.512	ENSG00000115129.14	661.599	0.976035	0.2628	3.71399	0.000204017	0.00467198	chr2	24077432	24085861	-	TP53I3
ENSG00000181690.8	748.146	415.57	983.924	1534.86	ENSG00000181690.8	920.625	0.977767	0.28243	3.46198	0.000536208	0.0100667	chr8	56160908	56211324	-	PLAG1
ENSG00000146904.9	1979.06	1713.86	4154.88	3472.59	ENSG00000146904.9	2830.1	0.979386	0.211659	4.62718	3.71e-06	0.000178318	chr7	143390288	143408856	-	EPHA1
ENSG00000171241.9	2567.22	1811.05	5565.68	3670.74	ENSG00000171241.9	3403.67	0.980802	0.246435	3.97997	6.89e-05	0.001997	chr16	46578590	46621379	-	SHCBP1
ENSG00000123178.15	527.937	323.331	993.495	826.547	ENSG00000123178.15	667.828	0.981223	0.264555	3.70895	0.000208118	0.00473936	chr13	49912701	49936490	-	SPRYD7
ENSG00000196371.4	133.631	83.3124	288.095	203.626	ENSG00000196371.4	177.166	0.981941	0.32291	3.04091	0.00235864	0.0307954	chr11	94543920	94549895	+	FUT4
ENSG00000175764.17	1250.67	820.23	2535.42	1851.25	ENSG00000175764.17	1614.39	0.982764	0.250243	3.92724	8.59e-05	0.00235534	chr9	121815673	122093606	-	TTLL11
ENSG00000188921.14	979.647	712.123	1535.23	2028.6	ENSG00000188921.14	1313.9	0.983106	0.240959	4.07997	4.5e-05	0.0014015	chr9	20999508	21031640	-	HACD4
ENSG00000184678.11	222.091	308.454	451.763	700.649	ENSG00000184678.11	420.739	0.983503	0.281536	3.49335	0.000477003	0.00924737	chr1	149884458	149886682	-	H2BC21
ENSG00000102109.9	199.506	317.381	559.918	555.045	ENSG00000102109.9	407.962	0.984518	0.273279	3.60261	0.000315043	0.00671198	chrX	48831095	48835610	-	PCSK1N
ENSG00000152763.17	77.1672	57.5252	161.754	151.077	ENSG00000152763.17	111.881	0.984878	0.33814	2.91263	0.00358397	0.0416271	chr1	66812884	66924856	-	DNAI4
ENSG00000125845.7	125.161	220.183	381.893	382.073	ENSG00000125845.7	277.327	0.988345	0.297699	3.31994	0.000900364	0.015099	chr20	6767685	6780246	+	BMP2
ENSG00000168781.23	867.661	485.989	1405.06	1500.92	ENSG00000168781.23	1064.91	0.988981	0.261854	3.77684	0.000158831	0.00383891	chr15	43533461	43590208	-	PPIP5K1
ENSG00000089127.15	2545.58	3068.67	3606.45	8728.55	ENSG00000089127.15	4487.31	0.990511	0.288286	3.43586	0.000590679	0.0107636	chr12	112905855	112933219	+	OAS1
ENSG00000240602.8	154.334	162.658	449.849	257.27	ENSG00000240602.8	256.028	0.991577	0.303505	3.26708	0.00108662	0.0176013	chr3	151770415	151784901	+	AADACP1
ENSG00000198910.14	2558.75	1599.8	3847.64	5000.88	ENSG00000198910.14	3251.77	0.992377	0.245834	4.03678	5.42e-05	0.00165284	chrX	153861513	153886173	-	L1CAM
ENSG00000128510.12	285.142	495.907	657.545	1071.77	ENSG00000128510.12	627.592	0.99829	0.289851	3.44415	0.000572856	0.0105636	chr7	130293133	130324180	+	CPA4
ENSG00000142765.18	1596.04	809.321	2158.32	3113.51	ENSG00000142765.18	1919.3	0.999216	0.277725	3.59786	0.000320844	0.00680425	chr1	27342019	27353937	+	SYTL1
ENSG00000131019.11	463.003	236.052	767.614	777.283	ENSG00000131019.11	560.988	1.00211	0.284217	3.52587	0.000422091	0.00841184	chr6	150061052	150069121	-	ULBP3
ENSG00000177706.9	682.271	512.768	1226.08	1315.91	ENSG00000177706.9	934.256	1.00217	0.23349	4.2921	1.77e-05	0.00065181	chr7	192570	260772	+	FAM20C
ENSG00000161671.17	5773.43	5066.19	11156.2	11468.7	ENSG00000161671.17	8366.15	1.00269	0.197787	5.06952	3.99e-07	2.74e-05	chr19	50476399	50490871	+	EMC10
ENSG00000205808.7	499.705	408.628	879.598	1061.92	ENSG00000205808.7	712.463	1.00386	0.239009	4.20009	2.67e-05	0.00090975	chr9	4662293	4665258	+	PLPP6
ENSG00000105357.20	3649.45	3224.39	5965.76	8611.41	ENSG00000105357.20	5362.75	1.00511	0.224953	4.46807	7.89e-06	0.000335923	chr19	50188185	50310542	+	MYH14
ENSG00000062370.17	76.2262	93.2306	193.339	195.963	ENSG00000062370.17	139.69	1.00522	0.318481	3.15631	0.00159781	0.0233275	chr19	44326554	44367217	-	ZNF112
ENSG00000165698.16	198.564	163.649	380.936	412.726	ENSG00000165698.16	288.969	1.00545	0.271302	3.70602	0.000210539	0.00477937	chr9	132878026	132890201	+	SPACA9
ENSG00000247271.8	385.836	274.733	680.516	748.819	ENSG00000247271.8	522.476	1.00578	0.254772	3.94776	7.89e-05	0.00222134	chr11	10858178	10908972	+	ZBED5-AS1
ENSG00000178464.6	119.515	84.3042	235.453	229.9	ENSG00000178464.6	167.293	1.00733	0.311288	3.236	0.00121216	0.0191758	chr19	12643274	12643919	-	RPL10P16
ENSG00000203791.15	216.445	69.427	339.779	349.23	ENSG00000203791.15	243.72	1.00746	0.348666	2.88946	0.00385907	0.0437786	chr10	124748148	124791887	-	EEF1AKMT2
ENSG00000204611.7	557.11	535.58	1096.86	1223.95	ENSG00000204611.7	853.375	1.00803	0.223654	4.5071	6.57e-06	0.000288319	chr19	52113090	52139938	-	ZNF616
ENSG00000137975.8	754.733	286.634	934.154	1461.51	ENSG00000137975.8	859.258	1.00804	0.31726	3.17732	0.00148642	0.022265	chr1	86424170	86456553	+	CLCA2
ENSG00000171401.15	33050.2	38282.1	51135.3	104838	ENSG00000171401.15	56826.4	1.01013	0.264871	3.81367	0.000136921	0.00336071	chr17	41500980	41505705	-	KRT13
ENSG00000103021.10	714.267	399.701	1157.16	1281.97	ENSG00000103021.10	888.275	1.0107	0.265571	3.80574	0.000141381	0.00344866	chr16	58231156	58283836	+	CCDC113
ENSG00000108733.11	322.785	241.011	593.417	633.868	ENSG00000108733.11	447.77	1.01237	0.256096	3.9531	7.71e-05	0.00218725	chr17	35574794	35578863	-	PEX12
ENSG00000027001.10	1222.44	488.964	2163.1	1710.02	ENSG00000027001.10	1396.13	1.01384	0.299206	3.38843	0.000702929	0.0123707	chr13	23730188	23889400	-	MIPEP
ENSG00000165533.19	573.108	293.577	982.967	941.497	ENSG00000165533.19	697.787	1.01428	0.278975	3.63572	0.000277204	0.00600955	chr14	88824152	88881078	+	TTC8
ENSG00000025708.14	901.539	806.345	1185.88	2629.62	ENSG00000025708.14	1380.85	1.01522	0.284896	3.56348	0.00036597	0.00753678	chr22	50525751	50530032	-	TYMP
ENSG00000182511.12	191.036	213.24	453.677	432.432	ENSG00000182511.12	322.596	1.0164	0.261963	3.87992	0.00010449	0.00272468	chr15	90883694	90895776	+	FES
ENSG00000007516.14	77.1672	63.4761	143.569	191.584	ENSG00000007516.14	118.949	1.01768	0.336086	3.02803	0.00246152	0.0317437	chr16	1333637	1349441	+	BAIAP3
ENSG00000164379.7	903.421	378.873	1379.22	1518.44	ENSG00000164379.7	1044.99	1.01783	0.294484	3.45632	0.000547601	0.0101995	chr6	1312097	1314758	+	FOXQ1
ENSG00000288924.1	107.281	63.4761	167.497	240.848	ENSG00000288924.1	144.776	1.01813	0.337872	3.01335	0.00258382	0.0329682	chr9	129891880	129893638	-	ENSG00000288924
ENSG00000005448.17	1824.72	1219.93	3594.96	2977.76	ENSG00000005448.17	2404.34	1.01967	0.236399	4.31334	1.61e-05	0.000602653	chr2	74421677	74425755	+	WDR54
ENSG00000124466.9	1405.01	1078.1	2019.53	3414.57	ENSG00000124466.9	1979.3	1.01969	0.255978	3.98351	6.79e-05	0.00197671	chr19	43460786	43465608	-	LYPD3
ENSG00000197363.11	92.2242	71.4106	191.425	191.584	ENSG00000197363.11	136.661	1.02155	0.32176	3.17487	0.00149902	0.0223813	chr8	144798875	144811169	+	ZNF517
ENSG00000101115.13	80.9315	39.6726	142.612	158.741	ENSG00000101115.13	105.489	1.02237	0.360118	2.83899	0.00452566	0.0490125	chr20	51782330	51802521	-	SALL4
ENSG00000163069.13	1149.04	891.641	2235.84	2142.45	ENSG00000163069.13	1604.74	1.02415	0.220393	4.64691	3.37e-06	0.000165912	chr4	52020705	52038299	-	SGCB
ENSG00000103544.16	863.897	727	1692.2	1720.97	ENSG00000103544.16	1251.02	1.02596	0.21786	4.70927	2.49e-06	0.000126798	chr16	19555239	19706793	+	VPS35L
ENSG00000258457.5	51.7585	69.427	158.883	135.751	ENSG00000258457.5	103.955	1.02662	0.345011	2.97561	0.00292404	0.0358277	chr14	22982697	22999078	+	AJUBA-DT
ENSG00000160712.13	1048.35	757.746	1855.86	2052.68	ENSG00000160712.13	1428.66	1.02777	0.230272	4.46326	8.07e-06	0.000339227	chr1	154405192	154469450	+	IL6R
ENSG00000165156.15	2672.62	1520.45	4358.75	4847.62	ENSG00000165156.15	3349.86	1.0299	0.249912	4.12105	3.77e-05	0.00120805	chr8	123248450	123275541	-	ZHX1
ENSG00000183779.7	118.574	90.2551	236.41	246.322	ENSG00000183779.7	172.89	1.03016	0.305853	3.36816	0.000756713	0.0131301	chr8	37695781	37700019	+	ZNF703
ENSG00000197557.7	382.072	212.248	679.559	657.953	ENSG00000197557.7	482.958	1.03055	0.279533	3.68667	0.000227206	0.0050926	chr2	177612998	177618742	-	TTC30A
ENSG00000134317.18	1803.08	991.814	2537.34	3700.3	ENSG00000134317.18	2258.13	1.03196	0.268963	3.83681	0.000124642	0.0031142	chr2	9951692	10002277	+	GRHL1
ENSG00000273314.1	165.627	107.116	314.894	312.008	ENSG00000273314.1	224.911	1.03348	0.298316	3.46439	0.000531439	0.0100296	chr7	148696466	148698664	-	ENSG00000273314
ENSG00000186472.20	71.5208	62.4843	138.783	186.11	ENSG00000186472.20	114.725	1.03448	0.337967	3.06089	0.00220682	0.0293092	chr7	82754011	83162930	-	PCLO
ENSG00000186448.15	481.825	237.044	762.828	873.622	ENSG00000186448.15	588.83	1.03457	0.288217	3.58956	0.000331237	0.0069767	chr3	44584887	44648471	+	ZNF197
ENSG00000100154.15	460.18	193.404	662.33	859.39	ENSG00000100154.15	543.826	1.03506	0.308692	3.35304	0.000799304	0.0137531	chr22	27978013	28679840	-	TTC28
ENSG00000180769.10	47.9943	45.6235	101.455	136.846	ENSG00000180769.10	82.9796	1.03855	0.362096	2.86818	0.00412844	0.0459484	chr4	84965533	85011277	+	WDFY3-AS2
ENSG00000110400.11	27537.4	16691.2	43647.8	53619.4	ENSG00000110400.11	35373.9	1.04032	0.240947	4.31761	1.58e-05	0.000594381	chr11	119623407	119729200	-	NECTIN1
ENSG00000156535.15	5922.11	3807.58	9941.65	11350.5	ENSG00000156535.15	7755.46	1.04087	0.232657	4.47382	7.68e-06	0.000328521	chr6	73695784	73828316	+	CD109
ENSG00000105516.11	662.509	301.512	767.614	1509.68	ENSG00000105516.11	810.329	1.04161	0.316222	3.29391	0.000988043	0.0162037	chr19	48630029	48637379	-	DBP
ENSG00000105379.10	1143.39	1125.71	2644.54	2267.26	ENSG00000105379.10	1795.22	1.04334	0.210904	4.947	7.54e-07	4.64e-05	chr19	51345168	51366388	-	ETFB
ENSG00000259820.1	76.2262	53.558	139.74	180.636	ENSG00000259820.1	112.54	1.0446	0.343392	3.04201	0.00235005	0.0307483	chr8	134792019	134798272	-	ENSG00000259820
ENSG00000185070.12	1234.68	1087.03	3159.47	1976.05	ENSG00000185070.12	1864.31	1.0452	0.244234	4.27949	1.87e-05	0.00068269	chr14	85530143	85654428	+	FLRT2
ENSG00000178567.8	407.481	249.937	695.83	787.135	ENSG00000178567.8	535.096	1.04598	0.268238	3.89945	9.64e-05	0.00256459	chr3	36985042	36993131	-	EPM2AIP1
ENSG00000158301.20	568.403	230.101	983.924	883.475	ENSG00000158301.20	666.476	1.04633	0.30491	3.4316	0.000600036	0.0108806	chrX	102712444	102717733	+	GPRASP2
ENSG00000233493.4	180.684	166.625	329.251	464.18	ENSG00000233493.4	285.185	1.0467	0.281597	3.71702	0.000201588	0.00464203	chr19	55379243	55384292	-	TMEM238
ENSG00000177383.5	1439.83	988.839	2482.78	2858.43	ENSG00000177383.5	1942.47	1.04677	0.233243	4.48788	7.19e-06	0.000311904	chr3	184710363	184712064	-	MAGEF1
ENSG00000142661.19	1055.87	550.457	1744.84	1877.52	ENSG00000142661.19	1307.17	1.04693	0.267377	3.91555	9.02e-05	0.0024379	chr1	24056034	24112135	-	MYOM3
ENSG00000144045.14	133.631	134.887	231.624	401.778	ENSG00000144045.14	225.48	1.04983	0.309149	3.39588	0.000684094	0.0120988	chr2	74518130	74526281	-	DQX1
ENSG00000157240.4	304.905	256.88	579.06	677.659	ENSG00000157240.4	454.626	1.05252	0.251303	4.18826	2.81e-05	0.000946241	chr7	91264432	91271326	+	FZD1
ENSG00000110318.15	79.9904	41.6562	135.912	175.162	ENSG00000110318.15	108.18	1.05268	0.358077	2.93982	0.00328399	0.0389243	chr11	101915009	102001062	+	CEP126
ENSG00000139737.22	54.5817	33.7217	101.455	131.372	ENSG00000139737.22	80.2826	1.05286	0.371222	2.83619	0.00456551	0.0492518	chr13	77697686	77764242	+	SLAIN1
ENSG00000175352.12	310.551	196.379	733.157	445.569	ENSG00000175352.12	421.414	1.0545	0.294132	3.58512	0.000336928	0.00707243	chr11	8965681	9005288	-	NRIP3
ENSG00000171084.16	525.114	233.076	988.71	788.23	ENSG00000171084.16	633.782	1.05684	0.299346	3.53051	0.000414761	0.00833756	chr3	125916608	125930056	+	FAM86JP
ENSG00000104325.7	729.324	633.769	1479.71	1515.15	ENSG00000104325.7	1089.49	1.05717	0.21887	4.83012	1.36e-06	7.7e-05	chr8	90001404	90053633	+	DECR1
ENSG00000140995.17	1368.31	802.378	2552.65	2320.9	ENSG00000140995.17	1761.06	1.05827	0.250782	4.21987	2.44e-05	0.000852273	chr16	89948696	89968060	+	DEF8
ENSG00000112559.15	1340.07	705.18	2638.79	2024.22	ENSG00000112559.15	1677.07	1.05879	0.269662	3.92635	8.62e-05	0.00235855	chr6	41636881	41654244	+	MDFI
ENSG00000088002.12	127.044	51.5743	235.453	216.763	ENSG00000088002.12	157.708	1.06255	0.349099	3.04371	0.00233681	0.0306573	chr19	48552171	48599425	+	SULT2B1
ENSG00000227375.6	76.2262	52.5662	157.926	163.12	ENSG00000227375.6	112.459	1.06256	0.340343	3.12202	0.00179617	0.0253076	chr3	197298251	197303755	+	DLG1-AS1
ENSG00000132359.15	1371.13	631.786	2516.28	2115.08	ENSG00000132359.15	1658.57	1.0637	0.280992	3.78553	0.000153382	0.00372177	chr17	2755704	3037741	+	RAP1GAP2
ENSG00000114904.13	824.372	429.456	1522.79	1353.13	ENSG00000114904.13	1032.44	1.06443	0.271379	3.92231	8.77e-05	0.00238433	chr3	52708443	52770946	-	NEK4
ENSG00000165511.6	33.8783	47.6071	92.8411	125.898	ENSG00000165511.6	75.0561	1.06744	0.373492	2.85799	0.00426339	0.0470115	chr10	44997697	45000888	-	ZNF22-AS1
ENSG00000168743.13	696.387	418.546	1016.47	1554.57	ENSG00000168743.13	921.491	1.06778	0.274134	3.8951	9.82e-05	0.00259578	chr4	105894774	106004027	+	NPNT
ENSG00000135114.13	533.583	463.177	757.086	1570.99	ENSG00000135114.13	831.208	1.0704	0.285492	3.74931	0.000177325	0.00418749	chr12	121017762	121039242	-	OASL
ENSG00000177432.8	83.7547	35.7053	126.34	193.773	ENSG00000177432.8	109.893	1.07109	0.37093	2.88757	0.00388234	0.0438813	chr4	88695912	88697829	-	NAP1L5
ENSG00000012171.20	1568.75	1162.41	2909.66	3170.44	ENSG00000012171.20	2202.81	1.07233	0.22201	4.83009	1.36e-06	7.7e-05	chr3	50267557	50277546	+	SEMA3B
ENSG00000161677.12	535.465	577.236	1252.88	1223.95	ENSG00000161677.12	897.381	1.07337	0.220869	4.85975	1.18e-06	6.82e-05	chr19	50505997	50511220	-	JOSD2
ENSG00000159713.11	329.372	151.748	396.25	792.609	ENSG00000159713.11	417.495	1.07379	0.328989	3.26391	0.00109885	0.0177523	chr16	67389808	67393518	-	TPPP3
ENSG00000149218.5	1871.78	970.986	3158.51	3368.59	ENSG00000149218.5	2342.47	1.07556	0.262473	4.0978	4.17e-05	0.0013223	chr11	95089845	95132645	+	ENDOD1
ENSG00000182580.3	550.522	344.16	874.812	1188.91	ENSG00000182580.3	739.602	1.07649	0.266628	4.03741	5.4e-05	0.00165113	chr3	184561784	184582408	+	EPHB3
ENSG00000237289.10	294.553	209.273	533.118	628.395	ENSG00000237289.10	416.335	1.07684	0.265518	4.0556	5e-05	0.00153533	chr15	43593053	43604901	+	CKMT1B
ENSG00000138639.18	65.8745	93.2306	155.054	244.132	ENSG00000138639.18	139.573	1.07725	0.336962	3.19696	0.00138885	0.0211631	chr4	85475149	86002668	+	ARHGAP24
ENSG00000149292.17	464.885	276.716	838.441	872.527	ENSG00000149292.17	613.142	1.07756	0.266008	4.05087	5.1e-05	0.00156414	chr11	113314578	113383544	+	TTC12
ENSG00000156103.16	128.926	121.001	333.079	258.364	ENSG00000156103.16	210.343	1.07768	0.293391	3.67319	0.000239539	0.00534962	chr8	88032010	88328025	-	MMP16
ENSG00000162105.21	271.026	258.864	599.16	604.31	ENSG00000162105.21	433.34	1.07801	0.245924	4.3835	1.17e-05	0.000464987	chr11	70467853	71252577	-	SHANK2
ENSG00000134668.13	153.393	126.952	420.178	252.891	ENSG00000134668.13	238.353	1.07897	0.305417	3.53277	0.000411224	0.00827543	chr1	31790421	31816022	-	SPOCD1
ENSG00000197766.9	371.72	135.879	532.161	723.639	ENSG00000197766.9	440.85	1.07932	0.326816	3.30254	0.000958133	0.0158242	chr19	859452	867884	+	CFD
ENSG00000236107.10	29.173	57.5252	117.726	118.235	ENSG00000236107.10	80.6648	1.0794	0.375052	2.878	0.00400202	0.0447965	chr2	165957187	166390771	+	SCN1A-AS1
ENSG00000172818.10	1348.54	1154.47	2987.19	2590.21	ENSG00000172818.10	2020.1	1.08043	0.213482	5.06101	4.17e-07	2.85e-05	chr11	65787062	65797214	+	OVOL1
ENSG00000104419.17	6479.22	8735.9	15149.4	18912	ENSG00000104419.17	12319.1	1.08105	0.220697	4.89836	9.66e-07	5.85e-05	chr8	133237174	133302022	-	NDRG1
ENSG00000206075.14	5721.67	6192.89	14621	11888	ENSG00000206075.14	9605.91	1.08503	0.204573	5.30388	1.13e-07	9.29e-06	chr18	63476957	63505085	+	SERPINB5
ENSG00000167552.15	364.192	292.585	781.971	717.07	ENSG00000167552.15	538.955	1.08557	0.244779	4.43488	9.21e-06	0.000379856	chr12	49184685	49189080	-	TUBA1A
ENSG00000164099.3	70.5798	64.4679	125.383	223.332	ENSG00000164099.3	120.941	1.08731	0.347697	3.12718	0.0017649	0.0250386	chr4	118280037	118353003	-	PRSS12
ENSG00000132530.17	697.328	589.138	807.813	2348.27	ENSG00000132530.17	1110.64	1.08784	0.316121	3.4412	0.000579145	0.0106478	chr17	6755446	6775647	+	XAF1
ENSG00000135596.18	289.848	248.945	637.445	601.025	ENSG00000135596.18	444.316	1.0914	0.24836	4.39443	1.11e-05	0.000445074	chr6	109444061	109465968	-	MICAL1
ENSG00000074582.15	1232.79	517.727	2344.96	1846.87	ENSG00000074582.15	1485.59	1.09148	0.293733	3.71591	0.000202477	0.00465433	chr2	218658763	218663443	+	BCS1L
ENSG00000172345.14	791.435	433.423	1132.28	1769.14	ENSG00000172345.14	1031.57	1.09252	0.282088	3.87298	0.000107515	0.00278786	chr15	81309052	81324183	-	STARD5
ENSG00000016402.14	187.272	81.3288	296.709	378.788	ENSG00000016402.14	236.024	1.09277	0.329814	3.31331	0.000921995	0.0153644	chr6	136999970	137045180	-	IL20RA
ENSG00000198018.7	1245.03	701.213	2325.81	2184.05	ENSG00000198018.7	1614.03	1.09441	0.255838	4.27776	1.89e-05	0.000686675	chr10	99659508	99711241	+	ENTPD7
ENSG00000218891.5	603.222	385.816	1045.18	1248.03	ENSG00000218891.5	820.562	1.09536	0.255321	4.29013	1.79e-05	0.000655957	chr19	55576773	55580848	-	ZNF579
ENSG00000197062.12	275.732	158.69	463.248	576.941	ENSG00000197062.12	368.653	1.09621	0.289359	3.7884	0.000151623	0.00368391	chr6	28267057	28278224	+	ZSCAN26
ENSG00000182809.11	4310.07	3161.9	7929.78	8961.74	ENSG00000182809.11	6090.87	1.09644	0.217767	5.03491	4.78e-07	3.2e-05	chr14	105472961	105480162	+	CRIP2
ENSG00000130038.10	486.53	257.872	937.982	827.642	ENSG00000130038.10	627.506	1.09834	0.278839	3.93898	8.18e-05	0.00228851	chr12	3606632	3764819	-	CRACR2A
ENSG00000171757.17	48.9353	26.779	133.997	83.2021	ENSG00000171757.17	73.2285	1.09851	0.385839	2.84708	0.00441222	0.048228	chr3	169793002	169812986	-	LRRC34
ENSG00000142227.11	177.861	148.772	448.891	331.714	ENSG00000142227.11	276.81	1.10357	0.282886	3.9011	9.58e-05	0.0025619	chr19	48321508	48330553	+	EMP3
ENSG00000198890.9	1302.43	474.087	2237.76	2118.37	ENSG00000198890.9	1533.16	1.10499	0.304848	3.62472	0.000289272	0.00622743	chr1	107056673	107067636	+	PRMT6
ENSG00000106537.8	948.592	523.678	1626.15	1840.3	ENSG00000106537.8	1234.68	1.10788	0.262478	4.22085	2.43e-05	0.000850199	chr7	16753754	16784536	+	TSPAN13
ENSG00000259877.2	62.1102	77.3615	181.854	172.973	ENSG00000259877.2	123.575	1.11015	0.3288	3.37638	0.000734457	0.012816	chr16	89215210	89217653	-	ENSG00000259877
ENSG00000006042.12	295.494	87.2797	545.561	460.896	ENSG00000006042.12	347.308	1.1133	0.346044	3.21722	0.00129437	0.020104	chr17	32927909	32945106	+	TMEM98
ENSG00000184860.10	1039.88	497.891	1935.31	1750.53	ENSG00000184860.10	1305.9	1.11357	0.27745	4.0136	5.98e-05	0.0017944	chr16	81988854	82011481	-	SDR42E1
ENSG00000163739.5	4529.34	1923.13	9094.6	6555.45	ENSG00000163739.5	5525.63	1.11388	0.289113	3.85275	0.000116797	0.00296216	chr4	73869392	73871308	+	CXCL1
ENSG00000179222.18	2693.32	2597.56	5767.63	6220.45	ENSG00000179222.18	4319.74	1.11414	0.198313	5.61811	1.93e-08	1.95e-06	chrX	51803006	51902354	+	MAGED1
ENSG00000111331.14	17152.8	13157.4	27042.6	43573.8	ENSG00000111331.14	25231.6	1.1156	0.241849	4.61279	3.97e-06	0.000188519	chr12	112938050	112976460	+	OAS3
ENSG00000168255.20	230.561	232.085	379.978	757.577	ENSG00000168255.20	400.05	1.11747	0.298093	3.74872	0.000177738	0.0041919	chr7	102537917	102572653	-	POLR2J3
ENSG00000126243.9	114.81	48.5989	187.596	249.606	ENSG00000126243.9	150.153	1.11802	0.352056	3.17568	0.00149483	0.0223402	chr19	35935357	35946624	+	LRFN3
ENSG00000289294.1	31.0551	28.7626	103.369	73.3492	ENSG00000289294.1	59.1341	1.11912	0.388588	2.87997	0.00397708	0.0446524	chr2	203238213	203239287	-	ENSG00000289294
ENSG00000110375.3	479.001	479.046	935.111	1306.05	ENSG00000110375.3	799.803	1.12056	0.241813	4.63402	3.59e-06	0.000174273	chr11	118925163	118958559	+	UPK2
ENSG00000198722.15	1033.29	661.54	1972.63	1997.94	ENSG00000198722.15	1416.35	1.12253	0.241987	4.63881	3.5e-06	0.000171478	chr9	35161991	35405338	+	UNC13B
ENSG00000205413.8	5558.86	7351.33	12974.8	16892.2	ENSG00000205413.8	10694.3	1.12363	0.222488	5.05029	4.41e-07	3e-05	chr7	93099512	93118023	-	SAMD9
ENSG00000064393.16	1252.56	516.735	2254.99	2087.72	ENSG00000064393.16	1528	1.12469	0.291988	3.85185	0.000117227	0.00296494	chr7	139561569	139777998	-	HIPK2
ENSG00000228649.10	248.441	159.682	572.361	423.674	ENSG00000228649.10	351.039	1.1253	0.286247	3.9312	8.45e-05	0.00232171	chr7	22854125	22872952	+	SNHG26
ENSG00000155974.13	106.34	132.903	309.151	279.165	ENSG00000155974.13	206.89	1.12621	0.293114	3.84222	0.000121928	0.00305464	chr12	66347430	67069162	-	GRIP1
ENSG00000139116.19	1615.81	819.239	2993.89	2845.29	ENSG00000139116.19	2068.56	1.12788	0.265928	4.24128	2.22e-05	0.000789758	chr12	39293227	39443390	-	KIF21A
ENSG00000040608.14	253.146	191.42	513.976	549.572	ENSG00000040608.14	377.028	1.12802	0.262624	4.29518	1.75e-05	0.00064633	chr22	20241414	20283246	-	RTN4R
ENSG00000113083.15	36.7015	18.8445	91.884	79.9178	ENSG00000113083.15	56.8369	1.12815	0.397124	2.8408	0.00450004	0.0488478	chr5	122063194	122078413	-	LOX
ENSG00000010438.17	102.576	41.6562	279.48	131.372	ENSG00000010438.17	138.771	1.12996	0.374274	3.01907	0.00253552	0.0324912	chr9	33750678	33799231	+	PRSS3
ENSG00000083097.15	638.982	423.505	1297.86	1216.28	ENSG00000083097.15	894.158	1.13126	0.246451	4.59021	4.43e-06	0.000205981	chr6	83067665	83171350	+	DOP1A
ENSG00000259230.1	123.279	151.748	378.064	297.776	ENSG00000259230.1	237.717	1.13156	0.288799	3.91815	8.92e-05	0.00241526	chr14	102545253	102555826	+	LINC02323
ENSG00000100379.18	537.347	164.641	979.139	850.632	ENSG00000100379.18	632.94	1.1332	0.331507	3.41834	0.00063004	0.011369	chr22	37051738	37063390	+	KCTD17
ENSG00000177707.11	290.789	277.708	714.015	631.679	ENSG00000177707.11	478.548	1.1344	0.244169	4.64597	3.38e-06	0.000166228	chr3	111070070	111275563	+	NECTIN3
ENSG00000161849.3	0	0	17.2282	20.8005	ENSG00000161849.3	9.50719	1.13783	0.394281	2.88584	0.00390376	0.0439726	chr12	52377811	52385652	-	KRT84
ENSG00000163032.12	335.019	253.904	584.803	840.779	ENSG00000163032.12	503.626	1.13833	0.266695	4.26829	1.97e-05	0.000713672	chr2	17539125	17657018	+	VSNL1
ENSG00000278175.5	95.9885	42.648	207.696	171.878	ENSG00000278175.5	129.553	1.13878	0.35464	3.21109	0.00132231	0.020418	chr9	39709534	39810128	-	GLIDR
ENSG00000246695.9	44.23	37.6889	121.555	108.382	ENSG00000246695.9	77.9639	1.1406	0.364782	3.12679	0.00176725	0.0250396	chr12	25936682	25959765	-	RASSF8-AS1
ENSG00000166813.17	926.948	372.922	1737.18	1518.44	ENSG00000166813.17	1138.87	1.1409	0.298271	3.82503	0.000130757	0.00323641	chr15	89608788	89663086	-	KIF7
ENSG00000162512.16	424.42	149.764	801.113	686.417	ENSG00000162512.16	515.429	1.14159	0.323035	3.53397	0.000409374	0.00824718	chr1	30869465	30908758	-	SDC3
ENSG00000168824.15	1871.78	993.798	3275.28	3640.09	ENSG00000168824.15	2445.24	1.14268	0.260063	4.39385	1.11e-05	0.00044529	chr4	4348139	4419058	+	NSG1
ENSG00000169884.14	37.6426	19.8363	77.5271	101.813	ENSG00000169884.14	59.2047	1.14306	0.395466	2.89042	0.00384725	0.0436773	chr12	48965339	48971735	-	WNT10B
ENSG00000113790.11	1047.4	666.499	1877.88	2213.61	ENSG00000113790.11	1451.35	1.1434	0.245849	4.65082	3.31e-06	0.000163666	chr3	185190623	185281990	-	EHHADH
ENSG00000112144.16	406.54	320.356	645.102	1139.65	ENSG00000112144.16	627.912	1.1435	0.277547	4.12002	3.79e-05	0.00121135	chr6	53001278	53061824	-	CILK1
ENSG00000151388.11	510.057	732.951	1619.45	1339.99	ENSG00000151388.11	1050.61	1.14367	0.242843	4.70949	2.48e-06	0.000126798	chr5	33523534	33892019	-	ADAMTS12
ENSG00000254662.1	31.0551	43.6398	164.625	65.6858	ENSG00000254662.1	76.2516	1.14458	0.393646	2.90764	0.00364172	0.0421247	chr11	57325602	57327958	+	ENSG00000254662
ENSG00000273270.1	85.6368	60.5007	189.511	193.773	ENSG00000273270.1	132.355	1.14661	0.327796	3.49794	0.000468864	0.00913741	chr7	128524015	128531069	-	ENSG00000273270
ENSG00000283178.1	86.5779	27.7708	165.583	169.688	ENSG00000283178.1	112.405	1.14939	0.377247	3.04679	0.002313	0.0303924	chrX	71869762	71873295	-	ENSG00000283178
ENSG00000151876.13	110.104	59.5089	267.995	186.11	ENSG00000151876.13	155.93	1.15014	0.338603	3.39671	0.000682013	0.012083	chr5	41925253	41941743	+	FBXO4
ENSG00000127329.16	142.101	116.042	382.85	268.217	ENSG00000127329.16	227.302	1.15077	0.297802	3.86419	0.000111458	0.00286602	chr12	70515869	70637440	-	PTPRB
ENSG00000164659.15	282.319	282.667	637.445	718.165	ENSG00000164659.15	480.149	1.15232	0.243635	4.72971	2.25e-06	0.000118259	chr7	86876905	87059654	-	ELAPOR2
ENSG00000093217.11	62.1102	15.869	145.483	106.192	ENSG00000093217.11	82.4136	1.15267	0.400948	2.87485	0.00404216	0.0452184	chr3	38346759	38421348	+	XYLB
ENSG00000183741.12	1413.48	590.13	2026.23	3053.3	ENSG00000183741.12	1770.78	1.15384	0.299687	3.85014	0.000118052	0.00297491	chr22	38861421	38872249	-	CBX6
ENSG00000113272.14	600.399	358.045	1209.81	1124.32	ENSG00000113272.14	823.143	1.15499	0.259454	4.45162	8.52e-06	0.000355372	chr5	157731419	157741449	+	THG1L
ENSG00000184867.14	463.944	401.685	959.996	1106.81	ENSG00000184867.14	733.108	1.1561	0.232888	4.96418	6.9e-07	4.26e-05	chrX	101655280	101659850	-	ARMCX2
ENSG00000169245.6	66.8155	43.6398	88.0555	243.038	ENSG00000169245.6	110.387	1.15683	0.381711	3.03064	0.00244034	0.0315727	chr4	76021117	76023497	-	CXCL10
ENSG00000119574.13	703.916	410.611	1339.97	1380.5	ENSG00000119574.13	958.75	1.15896	0.258516	4.48314	7.36e-06	0.000318173	chr19	58513529	58538911	-	ZBTB45
ENSG00000204131.10	809.315	583.187	1719	1612.59	ENSG00000204131.10	1181.02	1.15923	0.232687	4.98192	6.3e-07	3.94e-05	chrX	71910844	72161750	+	NHSL2
ENSG00000171345.13	28525.5	26458.6	53969.4	76281	ENSG00000171345.13	46308.6	1.15992	0.217109	5.3426	9.16e-08	7.89e-06	chr17	41523616	41528308	-	KRT19
ENSG00000272841.1	40.4657	26.779	99.541	101.813	ENSG00000272841.1	67.1497	1.16213	0.380009	3.05816	0.002227	0.0294504	chr6	160990317	160992342	-	MAP3K4-AS1
ENSG00000189058.9	132.69	111.083	208.653	439	ENSG00000189058.9	222.857	1.16221	0.327434	3.54945	0.000386043	0.00788875	chr3	195568704	195584033	-	APOD
ENSG00000168961.17	52.6996	39.6726	71.7843	215.669	ENSG00000168961.17	94.9563	1.163	0.390293	2.97981	0.00288426	0.0355757	chr17	27629797	27649560	+	LGALS9
ENSG00000273760.1	1633.69	1061.24	3595.92	2916.45	ENSG00000273760.1	2301.82	1.16462	0.240985	4.83274	1.35e-06	7.65e-05	chr10	47970042	47973496	-	ENSG00000273760
ENSG00000159184.8	87.5189	60.5007	135.912	278.07	ENSG00000159184.8	140.5	1.16705	0.352435	3.3114	0.000928318	0.0154558	chr17	48724762	48728750	-	HOXB13
ENSG00000138821.14	188.213	230.101	520.676	507.971	ENSG00000138821.14	361.74	1.16795	0.259707	4.49717	6.89e-06	0.000301403	chr4	102251079	102431258	-	SLC39A8
ENSG00000186832.9	585.342	757.746	1452.92	1782.28	ENSG00000186832.9	1144.57	1.168	0.233128	5.0101	5.44e-07	3.49e-05	chr17	41609777	41615899	-	KRT16
ENSG00000154146.13	293.612	153.731	611.603	527.676	ENSG00000154146.13	396.656	1.169	0.293011	3.98962	6.62e-05	0.00194172	chr11	124739941	124747210	+	NRGN
ENSG00000118855.21	1595.1	1361.76	3634.2	3385.01	ENSG00000118855.21	2494.02	1.17005	0.208137	5.62153	1.89e-08	1.94e-06	chr3	158732197	158829719	+	MFSD1
ENSG00000278834.1	131.749	75.3779	276.609	268.217	ENSG00000278834.1	187.988	1.17047	0.316646	3.69646	0.000218623	0.00491808	chr17	40648299	40649718	+	ENSG00000278834
ENSG00000158560.14	1.88213	0	20.0996	24.0848	ENSG00000158560.14	11.5166	1.1711	0.409853	2.85736	0.00427178	0.0470596	chr7	95772505	96110322	+	DYNC1I1
ENSG00000206195.11	39.5247	49.5907	97.6267	162.025	ENSG00000206195.11	87.1918	1.17199	0.367845	3.18609	0.0014421	0.0217523	chr22	15784958	15829984	+	DUXAP8
ENSG00000205364.4	22.5855	26.779	61.256	100.718	ENSG00000205364.4	52.8347	1.1724	0.399963	2.93127	0.00337574	0.0397272	chr16	56632658	56633981	+	MT1M
ENSG00000133710.16	123.279	70.4188	351.265	181.731	ENSG00000133710.16	181.673	1.17271	0.343215	3.41684	0.000633529	0.0114097	chr5	148025682	148137382	+	SPINK5
ENSG00000043039.7	2298.08	1237.78	3957.71	4777.55	ENSG00000043039.7	3067.78	1.17384	0.259407	4.52509	6.04e-06	0.000270631	chr11	129375847	129452279	+	BARX2
ENSG00000137709.10	57.4049	55.5416	87.0983	256.175	ENSG00000137709.10	114.055	1.17971	0.379473	3.10882	0.00187833	0.0261536	chr11	120236639	120319945	+	POU2F3
ENSG00000170477.13	993.763	1019.59	2851.27	2026.41	ENSG00000170477.13	1722.76	1.18007	0.228652	5.161	2.46e-07	1.8e-05	chr12	52806548	52814116	-	KRT4
ENSG00000151552.12	737.794	395.734	1566.81	1285.25	ENSG00000151552.12	996.399	1.1836	0.270992	4.36767	1.26e-05	0.000495731	chr4	17460260	17512206	-	QDPR
ENSG00000116791.14	153.393	59.5089	265.124	327.334	ENSG00000116791.14	201.34	1.18372	0.343243	3.44863	0.000563443	0.0104495	chr1	74705481	74733408	-	CRYZ
ENSG00000260804.3	24.4677	46.6153	144.526	79.9178	ENSG00000260804.3	73.8816	1.1843	0.389863	3.03774	0.0023836	0.031041	chr2	216217044	216220192	+	LINC01963
ENSG00000100302.7	27.2908	23.8035	66.9987	99.6235	ENSG00000100302.7	54.4292	1.18547	0.395867	2.99461	0.00274794	0.0344451	chr22	35540830	35553999	+	RASD2
ENSG00000111254.8	21.6445	26.779	64.1274	96.3392	ENSG00000111254.8	52.2225	1.18621	0.399182	2.9716	0.00296256	0.036061	chr12	4615507	4649051	-	AKAP3
ENSG00000234964.4	63.0513	43.6398	148.354	152.172	ENSG00000234964.4	101.804	1.18663	0.348021	3.40964	0.000650479	0.0116809	chr11	59781317	59781722	-	FABP5P7
ENSG00000187630.18	197.623	93.2306	357.007	419.295	ENSG00000187630.18	266.789	1.18832	0.316441	3.75526	0.000173163	0.00409968	chr14	23969873	24006408	+	DHRS4L2
ENSG00000188171.17	0.941064	1.98363	10.5284	40.5063	ENSG00000188171.17	13.4898	1.18859	0.414661	2.86641	0.0041516	0.0460532	chr19	20619938	20661596	-	ZNF626
ENSG00000153832.12	215.504	93.2306	391.464	437.906	ENSG00000153832.12	284.526	1.18912	0.320393	3.71145	0.000206073	0.00469857	chr2	229922301	230013119	+	FBXO36
ENSG00000007968.7	750.969	298.536	1305.52	1437.43	ENSG00000007968.7	948.112	1.18925	0.301079	3.94996	7.82e-05	0.00220597	chr1	23506437	23531233	-	E2F2
ENSG00000105173.14	201.388	105.132	447.934	361.272	ENSG00000105173.14	278.932	1.19037	0.307904	3.86605	0.000110612	0.00284823	chr19	29811990	29824312	+	CCNE1
ENSG00000166788.10	791.435	368.955	1755.37	1244.75	ENSG00000166788.10	1040.13	1.19114	0.291093	4.09195	4.28e-05	0.00134685	chr11	18069934	18106087	-	SAAL1
ENSG00000011143.19	615.456	289.61	1213.63	1117.75	ENSG00000011143.19	809.113	1.19405	0.2856	4.18086	2.9e-05	0.000970198	chr17	58205440	58219605	-	MKS1
ENSG00000115738.10	655.921	613.933	1306.48	1826.07	ENSG00000115738.10	1100.6	1.19685	0.235608	5.07984	3.78e-07	2.64e-05	chr2	8678844	8684461	+	ID2
ENSG00000149968.12	31.9962	43.6398	157.926	78.823	ENSG00000149968.12	78.0961	1.19976	0.38355	3.12805	0.0017597	0.024984	chr11	102835800	102843609	-	MMP3
ENSG00000197045.13	1405.01	472.104	2611.99	2421.62	ENSG00000197045.13	1727.68	1.20323	0.311954	3.85707	0.000114756	0.00292241	chr14	54474483	54489026	-	GMFB
ENSG00000165102.15	642.747	481.03	1240.43	1560.04	ENSG00000165102.15	981.062	1.2055	0.240268	5.0173	5.24e-07	3.4e-05	chr8	43140463	43202855	+	HGSNAT
ENSG00000164176.13	3.76426	1.98363	14.3569	44.8853	ENSG00000164176.13	16.2475	1.20839	0.424651	2.84561	0.00443261	0.0483791	chr5	83940553	84384880	-	EDIL3
ENSG00000171346.16	2469.35	3173.81	4353.96	10397	ENSG00000171346.16	5098.52	1.20912	0.288276	4.19432	2.74e-05	0.000929735	chr17	41513744	41522529	-	KRT15
ENSG00000157216.16	1520.76	1160.42	2767.05	3919.26	ENSG00000157216.16	2341.87	1.21046	0.236547	5.1172	3.1e-07	2.22e-05	chr1	54225432	54413479	-	SSBP3
ENSG00000076344.16	3.76426	0.991814	15.314	41.601	ENSG00000076344.16	15.4178	1.21062	0.422133	2.86787	0.00413242	0.0459506	chr16	268300	275980	-	RGS11
ENSG00000167759.13	109.163	51.5743	298.623	169.688	ENSG00000167759.13	157.262	1.2119	0.353881	3.42459	0.000615736	0.0111326	chr19	51055625	51065114	-	KLK13
ENSG00000174749.6	210.798	105.132	359.879	497.023	ENSG00000174749.6	293.208	1.21284	0.313553	3.86805	0.00010971	0.00282894	chr4	112145453	112195256	+	FAM241A
ENSG00000165512.5	606.045	230.101	1171.52	1078.34	ENSG00000165512.5	771.502	1.21331	0.308329	3.93512	8.32e-05	0.00231164	chr10	45000922	45005326	+	ZNF22
ENSG00000122707.12	40.4657	25.7872	122.512	87.5811	ENSG00000122707.12	69.0865	1.21342	0.382767	3.17014	0.00152364	0.0226575	chr9	36036912	36124455	+	RECK
ENSG00000180938.6	156.217	76.3697	276.609	367.841	ENSG00000180938.6	219.259	1.21638	0.325277	3.73954	0.000184359	0.00431507	chr8	124973294	124979389	+	ZNF572
ENSG00000261801.7	27.2908	3.96726	89.0126	54.7382	ENSG00000261801.7	43.7522	1.2167	0.428308	2.84072	0.00450115	0.0488478	chr15	73908070	73928248	-	LOXL1-AS1
ENSG00000078018.21	230.561	355.07	642.231	871.432	ENSG00000078018.21	524.823	1.21692	0.272072	4.4728	7.72e-06	0.000329338	chr2	209424046	209734118	+	MAP2
ENSG00000185640.6	13.1749	8.92633	53.599	43.7906	ENSG00000185640.6	29.8727	1.21837	0.426172	2.85888	0.00425143	0.0469356	chr12	52821407	52834311	-	KRT79
ENSG00000119227.8	50.8174	4.95907	77.5271	164.215	ENSG00000119227.8	74.3796	1.21972	0.425454	2.86688	0.00414544	0.0460298	chr3	196946355	196969060	-	PIGZ
ENSG00000110427.17	255.969	114.059	751.343	315.292	ENSG00000110427.17	359.166	1.22156	0.345324	3.53742	0.000404053	0.00817555	chr11	33376107	33674102	+	KIAA1549L
ENSG00000228594.4	61.1691	14.8772	116.769	146.698	ENSG00000228594.4	84.8785	1.22377	0.400326	3.05694	0.0022361	0.0295286	chr1	1598011	1600135	-	FNDC10
ENSG00000149527.18	379.249	202.33	655.63	885.664	ENSG00000149527.18	530.718	1.22506	0.288539	4.24575	2.18e-05	0.000777187	chr1	2425979	2505532	+	PLCH2
ENSG00000087494.16	2297.14	2224.64	8008.26	3767.08	ENSG00000087494.16	4074.28	1.22746	0.2715	4.52102	6.15e-06	0.000274554	chr12	27958083	27972733	-	PTHLH
ENSG00000114698.15	45.1711	35.7053	66.0416	208.005	ENSG00000114698.15	88.7308	1.22802	0.395025	3.10873	0.00187895	0.0261536	chr3	146192334	146251179	-	PLSCR4
ENSG00000275713.3	51.7585	51.5743	178.982	123.708	ENSG00000275713.3	101.506	1.22858	0.350004	3.51019	0.000447792	0.00880087	chr6	26251613	26252075	+	H2BC9
ENSG00000197444.10	1.88213	0.991814	21.0567	26.2743	ENSG00000197444.10	12.5513	1.23021	0.41831	2.94091	0.00327251	0.0388629	chr10	49734640	49762379	-	OGDHL
ENSG00000109101.8	356.663	97.1978	1136.11	2412.86	ENSG00000109101.8	1000.71	1.23031	0.429166	2.86676	0.004147	0.0460298	chr17	28506242	28538900	+	FOXN1
ENSG00000197632.9	3429.24	1743.61	18276.3	7163.04	ENSG00000197632.9	7653.05	1.23258	0.430131	2.8656	0.0041622	0.0461431	chr18	63871691	63903888	+	SERPINB2
ENSG00000183347.15	509.115	295.561	1032.74	1063.02	ENSG00000183347.15	725.107	1.23581	0.264466	4.67286	2.97e-06	0.000149847	chr1	89364058	89388160	+	GBP6
ENSG00000266208.1	233.384	268.782	660.416	628.395	ENSG00000266208.1	447.744	1.23707	0.247755	4.99311	5.94e-07	3.73e-05	chr17	40360654	40364693	+	ENSG00000266208
ENSG00000161551.15	31.0551	22.8117	84.227	95.2445	ENSG00000161551.15	58.3346	1.23747	0.389088	3.18044	0.00147052	0.0220625	chr19	51804815	51890950	-	ZNF577
ENSG00000171016.13	15.9981	6.9427	42.1135	63.4963	ENSG00000171016.13	32.1376	1.23813	0.426952	2.89993	0.00373247	0.0428147	chr15	55538883	55588947	-	PYGO1
ENSG00000185585.20	8770.71	4400.68	12875.2	22182.1	ENSG00000185585.20	12057.2	1.23842	0.283765	4.36423	1.28e-05	0.000502527	chr9	124777132	124814885	+	OLFML2A
ENSG00000267296.2	17.8802	4.95907	46.8991	62.4016	ENSG00000267296.2	33.035	1.23932	0.428476	2.89238	0.00382338	0.0435607	chr19	33302856	33305054	+	CEBPA-DT
ENSG00000233913.7	101.635	70.4188	227.796	250.701	ENSG00000233913.7	162.638	1.24009	0.315288	3.93319	8.38e-05	0.00231633	chr5	168616351	168616996	+	RPL10P9
ENSG00000180694.14	292.671	281.675	742.729	725.829	ENSG00000180694.14	510.726	1.24094	0.239237	5.18707	2.14e-07	1.59e-05	chr8	90621994	90791632	-	TMEM64
ENSG00000184508.12	620.161	400.693	1371.56	1264.45	ENSG00000184508.12	914.217	1.24313	0.248967	4.99317	5.94e-07	3.73e-05	chr15	90929967	90935196	-	HDDC3
ENSG00000188373.5	6.58745	0.991814	20.0996	50.3591	ENSG00000188373.5	19.5095	1.24379	0.427779	2.90755	0.00364273	0.0421247	chr10	84173800	84185294	+	C10orf99
ENSG00000141642.9	51.7585	21.8199	130.169	111.666	ENSG00000141642.9	78.8533	1.24522	0.383941	3.24326	0.0011817	0.0188117	chr18	50967990	50988121	+	ELAC1
ENSG00000183780.13	70.5798	44.6316	200.039	142.319	ENSG00000183780.13	114.392	1.24567	0.349266	3.56654	0.000361723	0.00747425	chr1	233904675	234324511	+	SLC35F3
ENSG00000184163.3	81.8725	33.7217	167.497	188.299	ENSG00000184163.3	117.848	1.24704	0.362642	3.43876	0.000584386	0.0106922	chr1	1242445	1246722	-	C1QTNF12
ENSG00000136167.15	118.574	135.879	383.807	302.155	ENSG00000136167.15	235.104	1.24939	0.287723	4.34233	1.41e-05	0.000546043	chr13	46125919	46211871	-	LCP1
ENSG00000183486.14	247.5	226.134	656.588	2689.84	ENSG00000183486.14	955.014	1.25059	0.431096	2.90095	0.00372031	0.0427282	chr21	41361998	41409393	+	MX2
ENSG00000171033.13	113.869	111.083	310.108	297.776	ENSG00000171033.13	208.209	1.25111	0.287971	4.34457	1.4e-05	0.000542772	chr8	78516339	78605267	+	PKIA
ENSG00000169851.16	1635.57	1885.44	5029.69	3898.45	ENSG00000169851.16	3112.29	1.25153	0.217182	5.76257	8.28e-09	9.13e-07	chr4	30720368	31146805	+	PCDH7
ENSG00000148680.16	16.9391	13.8854	93.7982	37.222	ENSG00000148680.16	40.4612	1.253	0.421585	2.97212	0.0029575	0.036061	chr10	90740822	90858039	-	HTR7
ENSG00000183287.15	284.201	227.125	952.339	456.517	ENSG00000183287.15	480.046	1.25635	0.300585	4.17968	2.92e-05	0.00097203	chr18	59430938	59697662	-	CCBE1
ENSG00000186106.11	334.078	201.338	668.073	763.051	ENSG00000186106.11	491.635	1.25821	0.272694	4.61398	3.95e-06	0.000188007	chr8	100509751	100559784	-	ANKRD46
ENSG00000287837.1	51.7585	36.6971	121.555	151.077	ENSG00000287837.1	90.272	1.25894	0.358987	3.50692	0.000453332	0.00890006	chr13	40874684	40877861	-	ENSG00000287837
ENSG00000145687.17	126.103	50.5825	208.653	328.429	ENSG00000145687.17	178.442	1.26098	0.352746	3.57475	0.000350568	0.00728442	chr5	81412803	81751797	-	SSBP2
ENSG00000159176.14	2384.66	1638.48	6255.77	4243.31	ENSG00000159176.14	3630.55	1.26104	0.245695	5.13254	2.86e-07	2.07e-05	chr1	201483529	201509456	-	CSRP1
ENSG00000257557.2	64.9334	31.7381	160.797	142.319	ENSG00000257557.2	99.9469	1.26437	0.363825	3.47522	0.00051043	0.00975243	chr12	79934900	79942712	+	PPP1R12A-AS1
ENSG00000180318.4	0	0	18.1854	25.1796	ENSG00000180318.4	10.8412	1.26448	0.403053	3.13727	0.00170529	0.0245886	chr12	85280219	85301784	+	ALX1
ENSG00000169126.16	0.941064	7.93452	45.942	28.4639	ENSG00000169126.16	20.8204	1.26616	0.429827	2.94575	0.00322173	0.0384077	chr10	27775185	27999079	-	ODAD2
ENSG00000169994.20	70.5798	57.5252	267.038	125.898	ENSG00000169994.20	130.26	1.26649	0.355565	3.5619	0.000368184	0.00755716	chr2	127535682	127637729	+	MYO7B
ENSG00000164647.9	88.46	102.157	334.037	208.005	ENSG00000164647.9	183.165	1.26651	0.316974	3.99562	6.45e-05	0.0019114	chr7	90154455	90164829	+	STEAP1
ENSG00000276600.5	377.367	111.083	680.516	765.24	ENSG00000276600.5	483.551	1.26693	0.338665	3.74097	0.000183312	0.004296	chr1	205976739	206003461	-	RAB7B
ENSG00000107485.18	22.5855	9.91814	64.1274	68.9701	ENSG00000107485.18	41.4003	1.26817	0.416413	3.04546	0.00232328	0.0305058	chr10	8045377	8075198	+	GATA3
ENSG00000012779.12	22.5855	4.95907	42.1135	94.1497	ENSG00000012779.12	40.9519	1.26913	0.428306	2.96315	0.00304511	0.036731	chr10	45374175	45446119	+	ALOX5
ENSG00000173163.11	275.732	215.224	715.929	587.888	ENSG00000173163.11	448.693	1.26924	0.258136	4.91694	8.79e-07	5.35e-05	chr2	61888723	62147247	+	COMMD1
ENSG00000105523.4	73.403	61.4925	122.512	298.871	ENSG00000105523.4	139.07	1.2696	0.360549	3.52129	0.000429449	0.00854009	chr19	48599960	48615076	-	FAM83E
ENSG00000089486.17	268.203	109.1	560.875	517.823	ENSG00000089486.17	364	1.27021	0.317427	4.0016	6.29e-05	0.00187153	chr16	4510668	4538828	-	CDIP1
ENSG00000174808.12	21.6445	26.779	70.8272	100.718	ENSG00000174808.12	54.9922	1.27132	0.395281	3.21625	0.0012988	0.0201558	chr4	74744758	74794523	-	BTC
ENSG00000111850.11	104.458	30.7462	192.382	247.417	ENSG00000111850.11	143.751	1.27405	0.373192	3.41393	0.000640333	0.011521	chr6	87322582	87399749	+	SMIM8
ENSG00000064692.20	37.6426	15.869	66.0416	135.751	ENSG00000064692.20	63.826	1.27431	0.40544	3.14304	0.00167202	0.0241693	chr5	122311353	122464219	+	SNCAIP
ENSG00000272767.1	138.336	84.3042	270.866	364.556	ENSG00000272767.1	214.516	1.27705	0.312124	4.09149	4.29e-05	0.00134722	chr10	63465228	63466563	+	JMJD1C-AS1
ENSG00000163568.16	63.0513	65.4597	145.483	239.753	ENSG00000163568.16	128.437	1.27737	0.339947	3.75754	0.000171589	0.00407804	chr1	159061598	159187843	-	AIM2
ENSG00000157214.14	156.217	100.173	336.908	383.167	ENSG00000157214.14	244.116	1.2852	0.296291	4.33763	1.44e-05	0.000552067	chr7	90167589	90238137	+	STEAP2
ENSG00000204262.14	148.688	327.299	592.46	758.672	ENSG00000204262.14	456.78	1.28563	0.304924	4.21623	2.48e-05	0.000864527	chr2	189031897	189225312	-	COL5A2
ENSG00000155893.13	6.58745	5.95089	44.0277	32.8429	ENSG00000155893.13	22.3522	1.28563	0.431857	2.97699	0.00291097	0.0357669	chr3	141228725	141367753	+	PXYLP1
ENSG00000213366.13	17.8802	8.92633	41.1564	82.1073	ENSG00000213366.13	37.5176	1.28654	0.423694	3.03648	0.00239356	0.0311148	chr1	109668021	109709551	+	GSTM2
ENSG00000092094.11	611.691	329.282	1607.01	1006.09	ENSG00000092094.11	888.519	1.28664	0.287319	4.4781	7.53e-06	0.000322756	chr14	20446400	20455089	-	OSGEP
ENSG00000196754.13	16782	15110.3	50276.8	33306	ENSG00000196754.13	28868.8	1.28712	0.226193	5.69036	1.27e-08	1.36e-06	chr1	153561107	153567890	-	S100A2
ENSG00000125266.8	1174.45	854.944	2778.53	2540.95	ENSG00000125266.8	1837.22	1.28743	0.225943	5.69802	1.21e-08	1.3e-06	chr13	106489744	106535662	-	EFNB2
ENSG00000137872.17	6.58745	6.9427	25.8424	58.0225	ENSG00000137872.17	24.3488	1.28967	0.43188	2.98619	0.00282477	0.0350286	chr15	47184100	47774228	+	SEMA6D
ENSG00000079435.10	54.5817	16.8608	115.812	140.13	ENSG00000079435.10	81.8461	1.29142	0.393355	3.2831	0.00102672	0.0167478	chr19	42401513	42427388	-	LIPE
ENSG00000135919.14	21.6445	22.8117	99.541	64.5911	ENSG00000135919.14	52.1471	1.29154	0.399585	3.23219	0.00122846	0.0193341	chr2	223975044	224039318	-	SERPINE2
ENSG00000197050.11	35.7604	71.4106	141.654	199.247	ENSG00000197050.11	112.018	1.29268	0.360307	3.58772	0.000333584	0.00701018	chr19	37007856	37130368	+	ZNF420
ENSG00000186806.6	33.8783	40.6644	118.683	121.519	ENSG00000186806.6	78.6862	1.29326	0.364558	3.54748	0.000388937	0.00792366	chr19	51331535	51342139	-	VSIG10L
ENSG00000255874.3	826.254	437.39	1596.48	1860	ENSG00000255874.3	1180.03	1.29391	0.268492	4.81918	1.44e-06	8.04e-05	chr13	110863986	110870330	-	PRECSIT
ENSG00000258659.7	11.2928	14.8772	58.3846	55.833	ENSG00000258659.7	35.0969	1.29638	0.41938	3.09119	0.00199357	0.027159	chr11	5619763	5644398	+	TRIM34
ENSG00000186318.18	1686.39	687.327	3185.31	3485.73	ENSG00000186318.18	2261.19	1.2966	0.290518	4.46304	8.08e-06	0.000339227	chr11	117285231	117316259	-	BACE1
ENSG00000227036.9	448.887	364.988	844.184	1379.4	ENSG00000227036.9	759.365	1.29791	0.264089	4.91466	8.89e-07	5.4e-05	chr17	72290090	72640472	-	LINC00511
ENSG00000165474.8	2844.84	1652.36	6123.68	5964.27	ENSG00000165474.8	4146.29	1.30046	0.245063	5.30664	1.12e-07	9.19e-06	chr13	20187462	20192938	-	GJB2
ENSG00000052795.13	103.517	110.091	314.894	287.923	ENSG00000052795.13	204.106	1.30198	0.290512	4.48168	7.41e-06	0.000319609	chr4	158769025	158908050	+	FNIP2
ENSG00000224086.6	111.987	112.075	302.451	328.429	ENSG00000224086.6	213.736	1.30405	0.286955	4.54444	5.51e-06	0.000248125	chr22	21938268	21977632	+	PPM1F-AS1
ENSG00000104427.12	122.338	59.5089	235.453	316.387	ENSG00000104427.12	183.422	1.30498	0.334128	3.90562	9.4e-05	0.00252339	chr8	78666088	78719765	+	ZC2HC1A
ENSG00000260274.1	26.3498	13.8854	76.57	79.9178	ENSG00000260274.1	49.1807	1.30565	0.405117	3.2229	0.00126899	0.0197761	chr15	75368154	75369584	+	ENSG00000260274
ENSG00000232040.4	2.82319	0.991814	24.8852	29.5586	ENSG00000232040.4	14.5647	1.30575	0.424022	3.07945	0.00207386	0.0280259	chr6	28570534	28616212	-	ZBED9
ENSG00000174640.15	17.8802	15.869	63.1702	72.2544	ENSG00000174640.15	42.2935	1.30702	0.409276	3.19349	0.00140566	0.0213665	chr3	133932700	134052184	-	SLCO2A1
ENSG00000253368.4	677.566	771.632	2865.63	1238.18	ENSG00000253368.4	1388.25	1.30749	0.29001	4.50843	6.53e-06	0.000287204	chr1	26993691	27000886	+	TRNP1
ENSG00000175040.6	130.808	242.995	468.034	602.12	ENSG00000175040.6	360.989	1.30953	0.297039	4.40862	1.04e-05	0.000419618	chr3	143119770	143124014	+	CHST2
ENSG00000258708.1	3.76426	0.991814	15.314	49.2644	ENSG00000258708.1	17.3336	1.31068	0.42469	3.08621	0.00202728	0.0275371	chr14	37171887	37173811	+	SLC25A21-AS1
ENSG00000175984.15	388.659	328.291	968.61	956.824	ENSG00000175984.15	660.596	1.31119	0.234115	5.60062	2.14e-08	2.13e-06	chr1	114582847	114670422	-	DENND2C
ENSG00000250685.7	69.6387	9.91814	111.984	220.048	ENSG00000250685.7	102.897	1.31149	0.413768	3.16963	0.00152632	0.0226682	chr16	84192557	84197053	-	ENSG00000250685
ENSG00000169116.11	4.70532	2.97544	38.285	27.3691	ENSG00000169116.11	18.3337	1.31361	0.430896	3.04856	0.00229941	0.0302998	chr4	74933094	75050115	+	PARM1
ENSG00000113430.10	62.1102	37.6889	168.454	148.888	ENSG00000113430.10	104.285	1.31415	0.352101	3.73232	0.000189725	0.00440724	chr5	1877412	1887236	-	IRX4
ENSG00000246082.3	59.287	25.7872	144.526	142.319	ENSG00000246082.3	92.9798	1.31428	0.372563	3.52769	0.000419206	0.00839046	chr3	131361844	131365122	+	NUDT16L2P
ENSG00000175697.11	70.5798	53.558	164.625	215.669	ENSG00000175697.11	126.108	1.31537	0.334407	3.93343	8.37e-05	0.00231633	chr3	120164644	120285222	-	GPR156
ENSG00000076770.15	194.8	196.379	497.705	582.414	ENSG00000076770.15	367.825	1.3199	0.257805	5.11976	3.06e-07	2.2e-05	chrX	132369316	132489968	-	MBNL3
ENSG00000105048.18	376.426	158.69	703.487	865.958	ENSG00000105048.18	526.14	1.32039	0.307219	4.29787	1.72e-05	0.000639826	chr19	55132697	55149206	-	TNNT1
ENSG00000163053.11	50.8174	6.9427	154.097	99.6235	ENSG00000163053.11	77.8702	1.32316	0.417564	3.16877	0.00153086	0.0227103	chr2	230034981	230068993	-	SLC16A14
ENSG00000132000.14	46.1121	31.7381	103.369	159.836	ENSG00000132000.14	85.2638	1.32493	0.370133	3.57962	0.000344093	0.00717402	chr19	13931186	13953392	-	PODNL1
ENSG00000116663.11	228.678	125.96	472.82	551.761	ENSG00000116663.11	344.805	1.32534	0.293419	4.51689	6.28e-06	0.000279287	chr1	11664199	11674354	+	FBXO6
ENSG00000106804.9	101.635	56.5334	204.825	283.544	ENSG00000106804.9	161.634	1.32599	0.333743	3.97309	7.09e-05	0.00204279	chr9	120932641	121075195	-	C5
ENSG00000180447.7	4.70532	1.98363	20.0996	48.1696	ENSG00000180447.7	18.7395	1.32974	0.429294	3.09751	0.00195156	0.0268036	chr9	86944361	86947506	-	GAS1
ENSG00000081052.14	0.941064	4.95907	26.7995	38.3167	ENSG00000081052.14	17.7541	1.33083	0.42825	3.1076	0.0018861	0.0262082	chr2	227002713	227164453	-	COL4A4
ENSG00000155636.15	214.563	151.748	576.189	464.18	ENSG00000155636.15	351.67	1.33253	0.275408	4.83839	1.31e-06	7.48e-05	chr2	178112423	178139011	+	RBM45
ENSG00000153814.13	21.6445	4.95907	56.4704	77.7283	ENSG00000153814.13	40.2005	1.33465	0.425514	3.13657	0.00170936	0.0246089	chr7	27830572	28180795	-	JAZF1
ENSG00000128039.13	18.8213	11.9018	48.8134	87.5811	ENSG00000128039.13	41.7794	1.33489	0.416734	3.20322	0.00135899	0.0208626	chr4	55346212	55373100	+	SRD5A3
ENSG00000144476.6	29.173	25.7872	82.3127	116.045	ENSG00000144476.6	63.3295	1.33597	0.385177	3.46846	0.000523443	0.00990902	chr2	236567786	236582354	+	ACKR3
ENSG00000167779.9	3896	4803.36	9953.14	13630.9	ENSG00000167779.9	8070.85	1.33612	0.22242	6.00719	1.89e-09	2.39e-07	chr12	53097435	53102345	+	IGFBP6
ENSG00000286342.2	117.633	81.3288	222.053	387.546	ENSG00000286342.2	202.14	1.33872	0.324036	4.13139	3.61e-05	0.00116915	chr7	64947570	64950724	+	ENSG00000286342
ENSG00000152076.19	34.8194	25.7872	100.498	112.761	ENSG00000152076.19	68.4663	1.34014	0.37778	3.54741	0.000389036	0.00792366	chr2	130139286	130145134	-	CCDC74B
ENSG00000185567.7	2292.43	2786.01	5962.89	7893.25	ENSG00000185567.7	4733.64	1.34698	0.220131	6.11898	9.42e-10	1.24e-07	chr14	104937243	104978374	-	AHNAK2
ENSG00000128011.5	13.1749	4.95907	48.8134	52.5487	ENSG00000128011.5	29.874	1.34802	0.428709	3.14437	0.00166442	0.0241309	chr19	39306565	39320863	-	LRFN1
ENSG00000170423.13	16.9391	13.8854	61.256	71.1597	ENSG00000170423.13	40.81	1.34872	0.411904	3.27436	0.00105901	0.0171836	chr12	52837803	52849092	-	KRT78
ENSG00000187792.5	214.563	136.87	451.763	572.562	ENSG00000187792.5	343.939	1.35059	0.284585	4.74584	2.08e-06	0.000110433	chr22	23738681	23751112	-	ZNF70
ENSG00000196159.14	14.116	49.5907	131.126	116.045	ENSG00000196159.14	77.7194	1.35204	0.397831	3.39852	0.000677523	0.012015	chr4	125314917	125492932	+	FAT4
ENSG00000196922.11	521.349	221.175	1006.9	1202.05	ENSG00000196922.11	737.868	1.35221	0.29941	4.51625	6.29e-06	0.000279467	chr8	144973588	145002912	-	ZNF252P
ENSG00000188505.5	503.469	229.109	935.111	1243.65	ENSG00000188505.5	727.835	1.35751	0.296125	4.58425	4.56e-06	0.000210361	chr19	39196963	39201884	+	NCCRP1
ENSG00000233184.8	148.688	46.6153	335.951	313.103	ENSG00000233184.8	211.089	1.35953	0.353884	3.84174	0.000122166	0.00305646	chr1	101025843	101090513	+	ENSG00000233184
ENSG00000072041.18	31.9962	141.829	759	917.412	ENSG00000072041.18	462.559	1.36063	0.429825	3.16555	0.00154793	0.0228353	chr12	84859490	84913629	-	SLC6A15
ENSG00000168907.13	184.448	61.4925	346.479	456.517	ENSG00000168907.13	262.234	1.36174	0.345818	3.93772	8.23e-05	0.00229363	chr15	42139033	42156636	-	PLA2G4F
ENSG00000171889.6	339.724	292.585	1221.29	634.963	ENSG00000171889.6	622.141	1.36233	0.284022	4.79658	1.61e-06	8.84e-05	chr9	21453801	21559900	-	MIR31HG
ENSG00000173376.14	0	0	21.0567	26.2743	ENSG00000173376.14	11.8328	1.36253	0.408763	3.3333	0.000858226	0.0145505	chr4	121035612	121073021	-	NDNF
ENSG00000101849.18	372.661	341.184	842.27	1175.78	ENSG00000101849.18	682.973	1.36339	0.247458	5.50956	3.6e-08	3.4e-06	chrX	9463319	9741037	+	TBL1X
ENSG00000197635.11	15.057	41.6562	97.6267	123.708	ENSG00000197635.11	69.5121	1.36387	0.396454	3.44017	0.000581338	0.0106669	chr2	161992244	162074394	-	DPP4
ENSG00000086300.16	192.918	74.3861	476.648	373.315	ENSG00000086300.16	279.317	1.36509	0.332478	4.10582	4.03e-05	0.00127943	chr7	26291861	26374383	+	SNX10
ENSG00000133101.10	4.70532	6.9427	38.285	41.601	ENSG00000133101.10	22.8835	1.36608	0.431754	3.16402	0.00155604	0.0229002	chr13	36431519	36442870	+	CCNA1
ENSG00000064195.7	113.869	112.075	350.308	317.482	ENSG00000064195.7	223.433	1.36923	0.284676	4.80977	1.51e-06	8.38e-05	chr17	49990004	49995224	-	DLX3
ENSG00000171403.10	95.0474	48.5989	223.01	240.848	ENSG00000171403.10	151.876	1.37292	0.336194	4.08373	4.43e-05	0.00138133	chr17	41565835	41572059	-	KRT9
ENSG00000259341.2	207.034	123.977	304.366	766.335	ENSG00000259341.2	350.428	1.37622	0.336016	4.0957	4.21e-05	0.00132978	chr15	99423768	99435160	-	ENSG00000259341
ENSG00000157601.15	3069.75	3955.36	6639.57	13963.7	ENSG00000157601.15	6907.1	1.37658	0.273607	5.03123	4.87e-07	3.22e-05	chr21	41420019	41470071	+	MX1
ENSG00000094914.14	1557.46	614.925	3359.51	3179.19	ENSG00000094914.14	2177.77	1.37711	0.293785	4.68749	2.77e-06	0.000140292	chr12	53307455	53324864	-	AAAS
ENSG00000213062.5	95.0474	40.6644	198.125	258.364	ENSG00000213062.5	148.05	1.37921	0.351362	3.92532	8.66e-05	0.00236512	chr1	169486075	169500182	+	ENSG00000213062
ENSG00000170385.10	919.419	1158.44	2948.9	2848.58	ENSG00000170385.10	1968.83	1.38155	0.215736	6.40391	1.51e-10	2.34e-08	chr1	211571567	211579161	-	SLC30A1
ENSG00000164743.5	4.70532	8.92633	41.1564	47.0749	ENSG00000164743.5	25.4657	1.38502	0.430821	3.21483	0.00130522	0.0202216	chr8	13566868	13568288	+	C8orf48
ENSG00000106025.9	15.9981	29.7544	76.57	108.382	ENSG00000106025.9	57.676	1.38574	0.398386	3.47838	0.000504461	0.00964834	chr7	120787319	120858402	-	TSPAN12
ENSG00000267221.3	57.4049	48.5989	121.555	244.132	ENSG00000267221.3	117.923	1.38695	0.358175	3.87227	0.000107825	0.002792	chr17	42038231	42050601	-	C17orf113
ENSG00000256268.3	47.9943	39.6726	245.981	84.2968	ENSG00000256268.3	104.486	1.38788	0.384503	3.60955	0.000306728	0.00658026	chr12	65589110	65614169	+	LINC02454
ENSG00000123496.8	10.3517	23.8035	116.769	47.0749	ENSG00000123496.8	49.4998	1.38812	0.4188	3.31452	0.000917995	0.0153253	chrX	115003974	115019977	-	IL13RA2
ENSG00000271122.1	214.563	144.805	552.261	512.35	ENSG00000271122.1	355.994	1.38855	0.273669	5.07384	3.9e-07	2.7e-05	chr7	35695213	35699413	+	HERPUD2-AS1
ENSG00000112852.7	1.88213	0	24.8852	29.5586	ENSG00000112852.7	14.0815	1.39134	0.419914	3.31339	0.000921732	0.0153644	chr5	141094605	141098703	+	PCDHB2
ENSG00000183734.5	46.1121	15.869	101.455	145.604	ENSG00000183734.5	77.26	1.39189	0.394407	3.52907	0.00041702	0.00836479	chr11	2268497	2270588	-	ASCL2
ENSG00000144857.15	13.1749	0.991814	74.6557	37.222	ENSG00000144857.15	31.5111	1.39235	0.432065	3.22254	0.00127061	0.0197847	chr3	113211002	113287459	+	BOC
ENSG00000223960.8	111.987	79.3452	273.738	319.671	ENSG00000223960.8	196.185	1.39443	0.303903	4.58839	4.47e-06	0.000207267	chr2	178413634	178440243	+	CHROMR
ENSG00000101188.5	0.941064	1.98363	52.6419	12.0424	ENSG00000101188.5	16.9022	1.39534	0.422078	3.30588	0.000946777	0.0156926	chr20	62708835	62762771	+	NTSR1
ENSG00000184408.10	4.70532	4.95907	32.5422	43.7906	ENSG00000184408.10	21.4993	1.39896	0.432064	3.23786	0.00120432	0.0190896	chr7	120273174	120750337	+	KCND2
ENSG00000178980.16	1735.32	1516.48	4795.19	4335.27	ENSG00000178980.16	3095.57	1.3994	0.205885	6.79702	1.07e-11	2.15e-09	chr19	47778676	47784686	+	SELENOW
ENSG00000147403.18	14705.1	14554.9	44249.8	37471.6	ENSG00000147403.18	27745.3	1.39948	0.197909	7.07132	1.53e-12	3.51e-10	chrX	154389954	154409168	+	RPL10
ENSG00000105538.10	262.557	196.379	746.557	605.405	ENSG00000105538.10	452.724	1.39956	0.261291	5.35633	8.49e-08	7.45e-06	chr19	48720584	48740610	-	RASIP1
ENSG00000272398.6	59.287	93.2306	322.551	182.826	ENSG00000272398.6	164.474	1.40046	0.338706	4.13473	3.55e-05	0.00115429	chr6	106969830	106975627	-	CD24
ENSG00000138061.12	449.828	314.405	910.226	1354.22	ENSG00000138061.12	757.171	1.40285	0.263943	5.31498	1.07e-07	8.86e-06	chr2	38066972	38109902	-	CYP1B1
ENSG00000186081.12	84899.9	32481.9	245300	336018	ENSG00000186081.12	174675	1.404	0.420304	3.34044	0.000836458	0.0142861	chr12	52514574	52520530	-	KRT5
ENSG00000253161.6	81.8725	44.6316	282.352	155.457	ENSG00000253161.6	141.078	1.40465	0.354357	3.96394	7.37e-05	0.00211609	chr8	37421340	37554183	-	LINC01605
ENSG00000254122.3	20.7034	10.91	58.3846	88.6759	ENSG00000254122.3	44.6685	1.40659	0.413375	3.40269	0.000667256	0.0118784	chr5	141417644	141512975	+	PCDHGB7
ENSG00000170558.10	949.533	952.142	2957.52	2441.32	ENSG00000170558.10	1825.13	1.40695	0.213684	6.58426	4.57e-11	7.84e-09	chr18	27932878	28177946	-	CDH2
ENSG00000104381.14	163.745	204.314	634.574	469.654	ENSG00000104381.14	368.072	1.40925	0.271657	5.18761	2.13e-07	1.59e-05	chr8	74320612	74518007	+	GDAP1
ENSG00000118402.6	94.1064	85.296	323.508	240.848	ENSG00000118402.6	185.94	1.41101	0.305261	4.62231	3.79e-06	0.000181547	chr6	79914813	79947553	-	ELOVL4
ENSG00000136155.17	900.598	802.378	2391.85	2456.65	ENSG00000136155.17	1637.87	1.41381	0.21035	6.72122	1.8e-11	3.4e-09	chr13	77535673	77645263	+	SCEL
ENSG00000136098.17	153.393	38.6808	348.393	351.419	ENSG00000136098.17	222.972	1.42496	0.365498	3.89869	9.67e-05	0.00256898	chr13	52132638	52159861	-	NEK3
ENSG00000164692.19	47.9943	49.5907	178.025	154.362	ENSG00000164692.19	107.493	1.4265	0.340148	4.19376	2.74e-05	0.000930347	chr7	94394894	94431227	+	COL1A2
ENSG00000019549.13	1376.78	722.041	2877.12	3463.83	ENSG00000019549.13	2109.94	1.42741	0.264707	5.39243	6.95e-08	6.22e-06	chr8	48917597	48921740	-	SNAI2
ENSG00000169184.6	439.477	110.091	2034.85	2466.5	ENSG00000169184.6	1262.73	1.42929	0.432051	3.30816	0.000939108	0.0155934	chr22	27748276	27801756	-	MN1
ENSG00000177873.14	150.57	42.648	321.594	374.409	ENSG00000177873.14	222.305	1.43326	0.35922	3.98992	6.61e-05	0.00194172	chr3	40477112	40491053	+	ZNF619
ENSG00000121753.13	143.042	90.2551	400.078	341.566	ENSG00000121753.13	243.735	1.43592	0.298438	4.81146	1.5e-06	8.33e-05	chr1	31727116	31764893	-	ADGRB2
ENSG00000206262.9	1.88213	1.98363	24.8852	36.1272	ENSG00000206262.9	16.2196	1.44157	0.427711	3.37044	0.000750483	0.0130367	chr3	138947216	138953990	+	FOXL2NB
ENSG00000183250.13	41.4068	19.8363	109.112	133.561	ENSG00000183250.13	75.9791	1.44371	0.382564	3.77376	0.000160803	0.00386636	chr21	44932813	44939941	-	LINC01547
ENSG00000118495.21	31.9962	6.9427	100.498	90.8654	ENSG00000118495.21	57.5756	1.44404	0.414869	3.48071	0.00050008	0.00958436	chr6	143940299	144064599	-	PLAGL1
ENSG00000136235.17	647.452	388.791	1217.46	2006.7	ENSG00000136235.17	1065.1	1.4447	0.277937	5.19792	2.02e-07	1.52e-05	chr7	23235966	23275108	+	GPNMB
ENSG00000103034.15	91.2832	58.517	222.053	280.26	ENSG00000103034.15	163.028	1.44917	0.322816	4.48915	7.15e-06	0.000311512	chr16	58462845	58513628	+	NDRG4
ENSG00000119714.11	72.4619	28.7626	158.883	221.142	ENSG00000119714.11	120.312	1.45064	0.366888	3.9539	7.69e-05	0.00218327	chr14	91232531	91253925	-	GPR68
ENSG00000196549.13	1215.85	1064.22	2955.6	3769.27	ENSG00000196549.13	2251.24	1.45275	0.218761	6.64082	3.12e-11	5.61e-09	chr3	155024123	155183704	+	MME
ENSG00000182261.5	26.3498	39.6726	213.439	70.0649	ENSG00000182261.5	87.3815	1.45805	0.396806	3.67448	0.000238337	0.0053292	chr11	7957536	7965447	-	NLRP10
ENSG00000114405.11	19.7623	15.869	66.9987	94.1497	ENSG00000114405.11	49.195	1.4592	0.403334	3.61784	0.000297071	0.00638047	chr3	62319014	62336213	+	C3orf14
ENSG00000147852.17	18.8213	7.93452	79.4413	60.212	ENSG00000147852.17	41.6023	1.46277	0.417913	3.50017	0.00046496	0.00908046	chr9	2621181	2660056	+	VLDLR
ENSG00000138449.11	221.15	145.797	412.521	807.936	ENSG00000138449.11	396.851	1.4719	0.308298	4.7743	1.8e-06	9.71e-05	chr2	189560589	189583758	-	SLC40A1
ENSG00000101825.8	957.062	732.951	2059.73	3134.31	ENSG00000101825.8	1721.01	1.47441	0.246611	5.97869	2.25e-09	2.78e-07	chrX	3308564	3346652	-	MXRA5
ENSG00000178363.5	101.635	177.535	325.422	629.489	ENSG00000178363.5	308.52	1.47536	0.322678	4.57224	4.83e-06	0.000220039	chr10	5524960	5526771	+	CALML3
ENSG00000155918.8	41.4068	22.8117	108.155	148.888	ENSG00000155918.8	80.3154	1.47817	0.377092	3.91991	8.86e-05	0.00240114	chr6	150018333	150025532	-	RAET1L
ENSG00000102870.6	1436.06	673.442	3101.08	3620.38	ENSG00000102870.6	2207.74	1.47824	0.276169	5.35265	8.67e-08	7.57e-06	chr16	30778455	30787205	-	ZNF629
ENSG00000090776.6	2642.51	1656.33	6748.69	6367.15	ENSG00000090776.6	4353.67	1.47875	0.235756	6.2724	3.56e-10	5.06e-08	chrX	68829020	68842160	+	EFNB1
ENSG00000010219.14	69.6387	26.779	205.782	166.404	ENSG00000010219.14	117.151	1.4804	0.367295	4.03056	5.56e-05	0.00168611	chr12	4562207	4615302	+	DYRK4
ENSG00000229618.3	0	0.991814	24.8852	29.5586	ENSG00000229618.3	13.8589	1.48139	0.419666	3.52994	0.000415652	0.0083464	chr7	12726151	13751920	+	ENSG00000229618
ENSG00000138613.14	41.4068	32.7299	122.512	157.646	ENSG00000138613.14	88.5737	1.48145	0.360165	4.11326	3.9e-05	0.00124526	chr15	63276017	63309126	+	APH1B
ENSG00000111335.14	3280.55	3363.24	6086.36	15629.9	ENSG00000111335.14	7090.02	1.4847	0.291381	5.0954	3.48e-07	2.45e-05	chr12	112978394	113011723	+	OAS2
ENSG00000244306.11	7.52851	11.9018	38.285	82.1073	ENSG00000244306.11	34.9556	1.4852	0.425961	3.4867	0.000489016	0.00941127	chr14	19268852	19337730	-	DUXAP10
ENSG00000153093.20	50.8174	21.8199	162.711	129.182	ENSG00000153093.20	91.1327	1.4881	0.376109	3.95657	7.6e-05	0.00216905	chr2	110732538	111120610	+	ACOXL
ENSG00000198774.5	2.82319	3.96726	31.5851	41.601	ENSG00000198774.5	19.9941	1.48817	0.431741	3.4469	0.000567058	0.0104985	chr12	85800702	85836409	-	RASSF9
ENSG00000232006.9	4.70532	3.96726	39.2421	39.4115	ENSG00000232006.9	21.8315	1.48866	0.432038	3.44568	0.000569619	0.0105249	chr7	42954134	43113931	-	ENSG00000232006
ENSG00000154310.17	278.555	189.437	814.513	668.901	ENSG00000154310.17	487.851	1.48876	0.264978	5.61845	1.93e-08	1.95e-06	chr3	171058413	171460408	-	TNIK
ENSG00000166869.3	13.1749	2.97544	38.285	81.0125	ENSG00000166869.3	33.862	1.48895	0.430471	3.45888	0.000542417	0.0101233	chr16	23755025	23758935	+	CHP2
ENSG00000136111.14	230.561	371.93	758.043	1200.96	ENSG00000136111.14	640.372	1.49497	0.281682	5.30729	1.11e-07	9.19e-06	chr13	75283502	75482169	-	TBC1D4
ENSG00000215256.5	266.321	152.739	604.903	769.619	ENSG00000215256.5	448.396	1.50092	0.283947	5.28593	1.25e-07	1e-05	chr14	23938218	24052555	-	DHRS4-AS1
ENSG00000169432.19	0	1.98363	27.7566	32.8429	ENSG00000169432.19	15.6458	1.50357	0.423809	3.54776	0.000388521	0.00792366	chr2	166195184	166376001	-	SCN9A
ENSG00000163364.11	139.277	101.165	398.164	393.02	ENSG00000163364.11	257.907	1.50414	0.284478	5.28739	1.24e-07	1e-05	chr2	176611463	176637931	-	LINC01116
ENSG00000138735.16	52.6996	38.6808	144.526	199.247	ENSG00000138735.16	108.788	1.51396	0.348632	4.34256	1.41e-05	0.000546043	chr4	119494396	119628804	-	PDE5A
ENSG00000204767.4	127.985	80.337	567.575	216.763	ENSG00000204767.4	248.165	1.52066	0.347991	4.36983	1.24e-05	0.000491895	chr5	169861302	169980495	-	INSYN2B
ENSG00000107159.14	372.661	191.42	691.044	1255.69	ENSG00000107159.14	627.705	1.52196	0.306245	4.96974	6.7e-07	4.18e-05	chr9	35673927	35681159	+	CA9
ENSG00000011332.22	71.5208	24.7954	218.224	172.973	ENSG00000011332.22	121.878	1.52264	0.370644	4.1081	3.99e-05	0.00127119	chr19	38211005	38229714	-	DPF1
ENSG00000287229.1	14.116	4.95907	76.57	48.1696	ENSG00000287229.1	35.9537	1.52892	0.425811	3.59061	0.0003299	0.00695646	chr12	113863401	113871597	+	ENSG00000287229
ENSG00000105429.13	785.788	786.509	2402.38	2475.26	ENSG00000105429.13	1612.49	1.53239	0.207954	7.36887	1.72e-13	4.98e-11	chr19	42325608	42378769	+	MEGF8
ENSG00000165949.13	7544.51	8506.79	20338.9	30357.8	ENSG00000165949.13	16687	1.53663	0.225953	6.80066	1.04e-11	2.12e-09	chr14	94104835	94116695	+	IFI27
ENSG00000164687.11	2879.66	1941.97	7637.85	7607.52	ENSG00000164687.11	5016.75	1.53822	0.225768	6.81329	9.54e-12	1.96e-09	chr8	81280535	81284777	+	FABP5
ENSG00000130054.5	0.941064	8.92633	46.8991	51.4539	ENSG00000130054.5	27.0551	1.53928	0.432064	3.56262	0.000367174	0.00755317	chrX	69504325	69532508	+	NALF2
ENSG00000081189.16	12.2338	7.93452	49.7705	73.3492	ENSG00000081189.16	35.822	1.53961	0.421814	3.64997	0.000262268	0.0057874	chr5	88717116	88904257	-	MEF2C
ENSG00000186847.6	47770.3	29104.8	115826	130313	ENSG00000186847.6	80753.6	1.54191	0.236467	6.5206	7e-11	1.17e-08	chr17	41582278	41586895	-	KRT14
ENSG00000227403.3	111.987	36.6971	292.88	292.302	ENSG00000227403.3	183.466	1.5459	0.354989	4.35478	1.33e-05	0.000520403	chr2	161244719	161249095	+	LINC01806
ENSG00000146070.17	24.4677	10.91	86.1412	91.9602	ENSG00000146070.17	53.3698	1.5539	0.404162	3.84475	0.000120674	0.0030303	chr6	46704200	46735693	-	PLA2G7
ENSG00000177283.8	15.9981	11.9018	105.284	50.3591	ENSG00000177283.8	45.8857	1.55408	0.414972	3.74502	0.000180381	0.00423805	chr10	35638246	35642296	-	FZD8
ENSG00000170989.10	159.04	85.296	568.532	325.145	ENSG00000170989.10	284.503	1.55618	0.322409	4.82671	1.39e-06	7.81e-05	chr1	101236864	101243713	+	S1PR1
ENSG00000196155.13	34.8194	20.8281	118.683	121.519	ENSG00000196155.13	73.9624	1.55787	0.377135	4.13079	3.62e-05	0.00117015	chr16	67277509	67289499	+	PLEKHG4
ENSG00000132170.24	1.88213	0	42.1135	22.99	ENSG00000132170.24	16.7464	1.56439	0.424985	3.68105	0.000232277	0.00519997	chr3	12287367	12434356	+	PPARG
ENSG00000254535.4	2.82319	0	24.8852	45.9801	ENSG00000254535.4	18.4221	1.56455	0.427078	3.66339	0.0002489	0.00551213	chr4	134196332	134201789	-	PABPC4L
ENSG00000170549.4	0	0	23.9281	32.8429	ENSG00000170549.4	14.1928	1.56636	0.418004	3.74724	0.000178793	0.00420852	chr5	3595831	3601403	+	IRX1
ENSG00000006015.18	256.91	162.658	726.458	700.649	ENSG00000006015.18	461.669	1.57361	0.268515	5.8604	4.62e-09	5.31e-07	chr19	18588684	18592337	+	REX1BD
ENSG00000124608.5	767.908	362.012	1924.78	1988.09	ENSG00000124608.5	1260.7	1.58019	0.278477	5.6744	1.39e-08	1.47e-06	chr6	44298730	44313347	-	AARS2
ENSG00000142552.8	15.9981	11.9018	65.0845	86.4864	ENSG00000142552.8	44.8677	1.58041	0.409367	3.86062	0.000113102	0.00290426	chr19	49528002	49546962	+	RCN3
ENSG00000125848.10	134.572	58.517	336.908	398.494	ENSG00000125848.10	232.123	1.58885	0.327825	4.84662	1.26e-06	7.22e-05	chr20	14322984	14337614	-	FLRT3
ENSG00000101210.13	47.0532	21.8199	112.941	202.531	ENSG00000101210.13	96.0863	1.60707	0.379905	4.23019	2.33e-05	0.000820732	chr20	63488012	63499239	-	EEF1A2
ENSG00000066629.18	82.8136	33.7217	320.637	177.352	ENSG00000066629.18	153.631	1.60862	0.363182	4.42923	9.46e-06	0.000388456	chr14	99737692	99942060	+	EML1
ENSG00000076641.4	327.49	282.667	1070.07	985.288	ENSG00000076641.4	666.378	1.61138	0.234563	6.86972	6.43e-12	1.37e-09	chr8	80967809	81112068	-	PAG1
ENSG00000114631.11	51.7585	16.8608	180.897	140.13	ENSG00000114631.11	97.4114	1.61223	0.383563	4.20329	2.63e-05	0.000903186	chr3	127629184	127672802	+	PODXL2
ENSG00000087245.13	3.76426	2.97544	45.942	35.0325	ENSG00000087245.13	21.9285	1.61345	0.432069	3.73424	0.00018828	0.00437916	chr16	55389699	55506691	+	MMP2
ENSG00000223485.5	435.713	169.6	1278.72	1031.27	ENSG00000223485.5	728.825	1.64091	0.308432	5.32017	1.04e-07	8.65e-06	chr6	169157161	169163007	-	LINC01615
ENSG00000189420.9	10.3517	3.96726	44.9849	73.3492	ENSG00000189420.9	33.1633	1.65079	0.427748	3.85925	0.000113733	0.00290837	chrX	153411471	153426481	+	ZFP92
ENSG00000081985.14	38.5836	23.8035	138.783	142.319	ENSG00000081985.14	85.8724	1.65171	0.366082	4.51186	6.43e-06	0.000283272	chr1	67307363	67398724	+	IL12RB2
ENSG00000079931.15	23.5266	3.96726	79.4413	108.382	ENSG00000079931.15	53.8292	1.6569	0.420306	3.94211	8.08e-05	0.0022622	chr6	132296054	132401475	-	MOXD1
ENSG00000277443.3	8238.07	4821.21	17317.3	30415.8	ENSG00000277443.3	15198.1	1.66178	0.271564	6.11928	9.4e-10	1.24e-07	chr6	113857344	113863475	+	MARCKS
ENSG00000280187.1	96.9296	52.5662	297.666	298.871	ENSG00000280187.1	186.508	1.66237	0.320901	5.18031	2.22e-07	1.65e-05	chr5	69186358	69189452	-	ENSG00000280187
ENSG00000187210.14	18.8213	25.7872	104.327	114.95	ENSG00000187210.14	65.9713	1.66736	0.38267	4.35719	1.32e-05	0.000516765	chr9	76419849	76651203	+	GCNT1
ENSG00000203883.7	34.8194	13.8854	91.884	168.594	ENSG00000203883.7	77.2956	1.67339	0.395594	4.23007	2.34e-05	0.000820732	chr20	64047581	64049639	-	SOX18
ENSG00000139410.15	82.8136	47.6071	279.48	251.796	ENSG00000139410.15	165.424	1.67586	0.325122	5.15456	2.54e-07	1.85e-05	chr12	113422379	113438276	+	SDSL
ENSG00000075340.23	48.9353	10.91	877.683	528.771	ENSG00000075340.23	366.575	1.6809	0.428403	3.92364	8.72e-05	0.0023747	chr2	70607617	70768225	-	ADD2
ENSG00000115457.10	10.3517	2.97544	50.7276	67.8754	ENSG00000115457.10	32.9825	1.68666	0.428282	3.93821	8.21e-05	0.00229239	chr2	216632827	216664436	+	IGFBP2
ENSG00000233251.8	0	0	36.3707	26.2743	ENSG00000233251.8	15.6613	1.68699	0.422101	3.99666	6.42e-05	0.00190607	chr2	56173533	56185870	-	ENSG00000233251
ENSG00000140519.14	679.448	656.581	1972.63	2788.36	ENSG00000140519.14	1524.26	1.69017	0.231499	7.30098	2.86e-13	8.01e-11	chr15	89471397	89496589	-	RHCG
ENSG00000137198.10	5.64638	9.91814	45.942	78.823	ENSG00000137198.10	35.0824	1.69619	0.424981	3.99122	6.57e-05	0.00193486	chr6	16238586	16295549	+	GMPR
ENSG00000073067.14	63.9923	47.6071	133.997	395.21	ENSG00000073067.14	160.202	1.69629	0.36911	4.59562	4.31e-06	0.000201725	chr7	983180	989640	+	CYP2W1
ENSG00000142156.16	587.224	319.364	1693.15	1684.84	ENSG00000142156.16	1071.15	1.69856	0.264257	6.42767	1.3e-10	2.05e-08	chr21	45981769	46005050	+	COL6A1
ENSG00000185100.11	245.618	196.379	590.546	1121.04	ENSG00000185100.11	538.395	1.7002	0.289215	5.87865	4.14e-09	4.79e-07	chr14	104724228	104747325	+	ADSS1
ENSG00000170379.21	53.6406	30.7462	172.282	203.626	ENSG00000170379.21	115.074	1.70247	0.349534	4.87068	1.11e-06	6.5e-05	chr7	143620951	143730410	+	TCAF2
ENSG00000069482.7	26.3498	14.8772	133.04	88.6759	ENSG00000069482.7	65.7358	1.70335	0.391986	4.34544	1.39e-05	0.000541772	chr11	68683778	68691175	+	GAL
ENSG00000163170.12	567.461	217.207	1808.97	1347.65	ENSG00000163170.12	985.322	1.70617	0.30823	5.53538	3.11e-08	2.99e-06	chr2	74135399	74147912	-	BOLA3
ENSG00000163082.10	22.5855	4.95907	73.6986	119.329	ENSG00000163082.10	55.1431	1.71466	0.417572	4.10626	4.02e-05	0.00127915	chr2	222424542	222562621	+	SGPP2
ENSG00000106066.15	145.865	38.6808	543.647	331.714	ENSG00000106066.15	264.976	1.71894	0.364454	4.71649	2.4e-06	0.000124092	chr7	28995234	29195451	-	CPVL
ENSG00000184261.5	5.64638	2.97544	58.3846	39.4115	ENSG00000184261.5	26.6045	1.71939	0.431076	3.9886	6.65e-05	0.00194392	chr2	47509289	47570985	-	KCNK12
ENSG00000189001.11	34.8194	13.8854	169.411	98.5288	ENSG00000189001.11	79.1611	1.7219	0.392791	4.38375	1.17e-05	0.000464987	chr19	35523366	35528351	-	SBSN
ENSG00000005243.10	493.117	306.471	1606.06	1392.54	ENSG00000005243.10	949.546	1.72396	0.25404	6.78617	1.15e-11	2.27e-09	chr17	48026166	48038030	-	COPZ2
ENSG00000157326.19	193.859	65.4597	523.547	601.025	ENSG00000157326.19	345.973	1.72596	0.333758	5.17129	2.32e-07	1.71e-05	chr14	23953733	23969279	+	DHRS4
ENSG00000169946.14	29.173	66.4516	194.296	247.417	ENSG00000169946.14	134.334	1.7304	0.354186	4.88557	1.03e-06	6.14e-05	chr8	104590732	105804539	+	ZFPM2
ENSG00000143515.20	280.437	99.1814	714.972	897.707	ENSG00000143515.20	498.074	1.73139	0.323646	5.34966	8.81e-08	7.66e-06	chr1	154325524	154351304	+	ATP8B2
ENSG00000181333.12	239.03	288.618	1072.94	898.801	ENSG00000181333.12	624.847	1.7373	0.242995	7.14954	8.71e-13	2.12e-10	chr11	94021353	94114208	+	HEPHL1
ENSG00000137965.11	1525.46	1285.39	3797.87	6904.68	ENSG00000137965.11	3378.35	1.73992	0.256579	6.78123	1.19e-11	2.32e-09	chr1	78649795	78664078	+	IFI44
ENSG00000178919.9	48.9353	38.6808	207.696	185.015	ENSG00000178919.9	120.082	1.75696	0.335763	5.23274	1.67e-07	1.3e-05	chr9	97853225	97856717	+	FOXE1
ENSG00000169860.7	30.114	17.8527	102.412	155.457	ENSG00000169860.7	76.4589	1.75993	0.382121	4.60569	4.11e-06	0.000193175	chr3	152835130	152841439	+	P2RY1
ENSG00000067445.22	16.9391	11.9018	85.1841	93.0549	ENSG00000067445.22	51.77	1.77112	0.400773	4.41924	9.9e-06	0.000403023	chrX	54920461	54931431	+	TRO
ENSG00000118096.10	295.494	171.584	873.855	991.856	ENSG00000118096.10	583.197	1.77505	0.271158	6.54616	5.9e-11	9.94e-09	chr11	118544527	118572970	-	IFT46
ENSG00000113657.13	17.8802	2.97544	138.783	52.5487	ENSG00000113657.13	53.0469	1.7844	0.425903	4.18969	2.79e-05	0.000942025	chr5	147390807	147510068	-	DPYSL3
ENSG00000115718.18	50.8174	53.558	170.368	318.576	ENSG00000115718.18	148.33	1.78866	0.341649	5.23537	1.65e-07	1.29e-05	chr2	127418426	127429242	+	PROC
ENSG00000196562.15	35.7604	20.8281	98.5838	217.858	ENSG00000196562.15	93.2576	1.78903	0.384337	4.65484	3.24e-06	0.00016186	chr20	47656347	47786616	-	SULF2
ENSG00000091640.8	344.429	167.617	923.625	1234.89	ENSG00000091640.8	667.641	1.80269	0.291086	6.19299	5.9e-10	8.1e-08	chr17	4959225	4967817	-	SPAG7
ENSG00000266265.4	0.941064	0	41.1564	30.6534	ENSG00000266265.4	18.1877	1.81483	0.428282	4.23746	2.26e-05	0.000800729	chr7	130730696	130734207	-	KLF14
ENSG00000133401.16	313.374	250.929	933.197	1346.56	ENSG00000133401.16	711.015	1.81844	0.255268	7.12365	1.05e-12	2.49e-10	chr5	31639130	32110932	+	PDZD2
ENSG00000173482.17	70.5798	24.7954	233.538	255.08	ENSG00000173482.17	145.998	1.82177	0.359357	5.06953	3.99e-07	2.74e-05	chr18	7566781	8406861	+	PTPRM
ENSG00000142173.16	840.37	460.202	2849.36	2461.03	ENSG00000142173.16	1652.74	1.82391	0.260407	7.00407	2.49e-12	5.55e-10	chr21	46098111	46132848	+	COL6A2
ENSG00000138696.11	33.8783	27.7708	142.612	175.162	ENSG00000138696.11	94.8557	1.84111	0.355993	5.17176	2.32e-07	1.71e-05	chr4	94757954	95158448	+	BMPR1B
ENSG00000204179.11	3.76426	6.9427	46.8991	70.0649	ENSG00000204179.11	31.9177	1.84225	0.427663	4.30772	1.65e-05	0.000615678	chr10	46911395	47002488	+	PTPN20
ENSG00000115526.11	6.58745	0	49.7705	63.4963	ENSG00000115526.11	29.9636	1.84322	0.431983	4.26689	1.98e-05	0.000716763	chr2	100391859	100417668	-	CHST10
ENSG00000087128.10	1.88213	8.92633	79.4413	48.1696	ENSG00000087128.10	34.6049	1.8489	0.429164	4.30815	1.65e-05	0.000615678	chr4	68447462	68497604	+	TMPRSS11E
ENSG00000067992.17	15.057	4.95907	86.1412	77.7283	ENSG00000067992.17	45.9714	1.85696	0.416231	4.46136	8.14e-06	0.000340366	chrX	24465243	24550466	+	PDK3
ENSG00000196581.11	199.506	88.2715	992.538	432.432	ENSG00000196581.11	428.187	1.86401	0.339341	5.49303	3.95e-08	3.68e-06	chr1	4654608	4792534	+	AJAP1
ENSG00000197935.7	37.6426	12.8936	139.74	165.309	ENSG00000197935.7	88.8964	1.86561	0.384436	4.85285	1.22e-06	7.02e-05	chr6	28994784	29005316	-	ZNF311
ENSG00000146530.15	20.7034	15.869	98.5838	125.898	ENSG00000146530.15	65.2635	1.8693	0.386204	4.84018	1.3e-06	7.44e-05	chr7	12330884	12403941	-	VWDE
ENSG00000108244.17	236.207	276.716	1150.46	963.392	ENSG00000108244.17	656.695	1.87039	0.24036	7.78161	7.16e-15	2.6e-12	chr17	40922699	40937646	-	KRT23
ENSG00000204922.5	507.233	182.494	1641.47	1542.52	ENSG00000204922.5	968.43	1.87127	0.309399	6.04808	1.47e-09	1.87e-07	chr11	62670272	62673686	+	UQCC3
ENSG00000116711.10	34.8194	13.8854	152.183	139.035	ENSG00000116711.10	84.9807	1.8753	0.381215	4.91926	8.69e-07	5.31e-05	chr1	186828948	186988981	+	PLA2G4A
ENSG00000196218.14	6.58745	4.95907	50.7276	72.2544	ENSG00000196218.14	33.6321	1.88803	0.425255	4.43977	9.01e-06	0.000372997	chr19	38433690	38595273	+	RYR1
ENSG00000197921.6	19.7623	0.991814	111.026	102.908	ENSG00000197921.6	58.6721	1.89666	0.424691	4.46596	7.97e-06	0.000336605	chr1	2528744	2530263	-	HES5
ENSG00000162631.20	46.1121	28.7626	228.753	170.783	ENSG00000162631.20	118.603	1.91164	0.348509	5.48519	4.13e-08	3.82e-06	chr1	107140006	107484923	+	NTNG1
ENSG00000120693.14	15.057	8.92633	96.6696	83.2021	ENSG00000120693.14	50.9638	1.91357	0.404729	4.72802	2.27e-06	0.00011891	chr13	36844830	36920765	-	SMAD9
ENSG00000167641.11	1.88213	1.98363	53.599	38.3167	ENSG00000167641.11	23.9454	1.94244	0.432048	4.49588	6.93e-06	0.000302525	chr19	38251236	38256532	-	PPP1R14A
ENSG00000169855.21	3.76426	20.8281	74.6557	155.457	ENSG00000169855.21	63.6761	1.94702	0.418307	4.65453	3.25e-06	0.00016186	chr3	78597238	79767998	-	ROBO1
ENSG00000128573.27	8.46957	10.91	59.3417	110.571	ENSG00000128573.27	47.3231	1.94837	0.413683	4.70982	2.48e-06	0.000126798	chr7	114086326	114693772	+	FOXP2
ENSG00000092295.12	341.606	243.986	1094.95	1527.2	ENSG00000092295.12	801.935	1.9501	0.256505	7.60259	2.9e-14	8.96e-12	chr14	24249113	24264432	-	TGM1
ENSG00000125148.7	10214.3	4917.42	45948.7	25718.2	ENSG00000125148.7	21699.7	1.9538	0.289494	6.74901	1.49e-11	2.87e-09	chr16	56608583	56609497	+	MT2A
ENSG00000106541.12	146.806	191.42	657.545	881.285	ENSG00000106541.12	469.264	1.95487	0.265056	7.37531	1.64e-13	4.82e-11	chr7	16791810	16833433	-	AGR2
ENSG00000170955.10	38.5836	22.8117	206.739	149.983	ENSG00000170955.10	104.529	1.95766	0.359816	5.44073	5.31e-08	4.82e-06	chr11	6318945	6320532	-	CAVIN3
ENSG00000010810.17	98.8117	29.7544	466.12	284.639	ENSG00000010810.17	219.831	1.9599	0.361351	5.4238	5.83e-08	5.24e-06	chr6	111660331	111873452	-	FYN
ENSG00000013016.16	100.694	65.4597	468.991	347.04	ENSG00000013016.16	245.546	1.96197	0.303294	6.46887	9.87e-11	1.6e-08	chr2	31234151	31269451	+	EHD3
ENSG00000219607.4	20.7034	4.95907	104.327	110.571	ENSG00000219607.4	60.1401	1.96335	0.409493	4.79457	1.63e-06	8.9e-05	chr6	5085340	5089487	+	PPP1R3G
ENSG00000121742.19	176.92	75.3779	573.318	694.08	ENSG00000121742.19	379.924	1.9636	0.312604	6.28142	3.35e-10	4.81e-08	chr13	20221961	20232365	-	GJB6
ENSG00000186462.9	20.7034	24.7954	144.526	132.466	ENSG00000186462.9	80.6228	1.96732	0.368156	5.34371	9.11e-08	7.88e-06	chrX	73212298	73214851	-	NAP1L2
ENSG00000170430.10	132.69	71.4106	498.662	500.307	ENSG00000170430.10	300.767	1.96966	0.298536	6.59772	4.18e-11	7.22e-09	chr10	129467189	129770983	+	MGMT
ENSG00000178934.5	9.41064	6.9427	54.5561	105.097	ENSG00000178934.5	44.0017	1.97026	0.417977	4.71379	2.43e-06	0.000125396	chr19	38789199	38791754	+	LGALS7B
ENSG00000169469.9	54.5817	26.779	391.464	135.751	ENSG00000169469.9	152.144	1.97621	0.379341	5.2096	1.89e-07	1.44e-05	chr1	153031202	153032900	+	SPRR1B
ENSG00000127863.16	8.46957	18.8445	151.226	72.2544	ENSG00000127863.16	62.6985	1.97634	0.407133	4.85428	1.21e-06	6.99e-05	chr13	23570369	23676104	+	TNFRSF19
ENSG00000164283.13	1.88213	2.97544	136.869	15.3267	ENSG00000164283.13	39.2633	1.97674	0.431828	4.5776	4.7e-06	0.000216052	chr5	54977866	55022671	-	ESM1
ENSG00000054983.17	2.82319	3.96726	39.2421	73.3492	ENSG00000054983.17	29.8454	1.97718	0.430323	4.59464	4.33e-06	0.000202159	chr14	87837819	87993665	-	GALC
ENSG00000215853.3	1.88213	1.98363	90.9268	22.99	ENSG00000215853.3	29.4457	1.98132	0.432027	4.58609	4.52e-06	0.000209031	chr1	152153594	152159228	-	RPTN
ENSG00000064225.13	17.8802	5.95089	97.6267	101.813	ENSG00000064225.13	55.8177	1.98382	0.407418	4.86924	1.12e-06	6.52e-05	chr3	98732235	98821201	+	ST3GAL6
ENSG00000105880.7	6.58745	1.98363	44.0277	84.2968	ENSG00000105880.7	34.2239	1.9849	0.429103	4.62568	3.73e-06	0.000179079	chr7	97020395	97024950	-	DLX5
ENSG00000251369.9	35.7604	37.6889	169.411	246.322	ENSG00000251369.9	122.296	2.00282	0.342248	5.85195	4.86e-09	5.52e-07	chr19	57535256	57559863	-	ZNF550
ENSG00000127152.18	40.4657	8.92633	177.068	194.868	ENSG00000127152.18	105.332	2.04769	0.390389	5.24526	1.56e-07	1.22e-05	chr14	99169286	99272197	-	BCL11B
ENSG00000172260.15	1.88213	0.991814	70.8272	31.7482	ENSG00000172260.15	26.3623	2.06622	0.43207	4.78214	1.73e-06	9.42e-05	chr1	71395942	72282539	-	NEGR1
ENSG00000154734.16	27.2908	85.296	402.949	307.629	ENSG00000154734.16	205.791	2.08534	0.35343	5.9003	3.63e-09	4.31e-07	chr21	26835754	26845409	-	ADAMTS1
ENSG00000173546.7	126.103	44.6316	587.675	432.432	ENSG00000173546.7	297.71	2.09068	0.336459	6.21377	5.17e-10	7.2e-08	chr15	75674321	75712848	-	CSPG4
ENSG00000102287.19	0	1.98363	27.7566	84.2968	ENSG00000102287.19	28.5093	2.1133	0.431896	4.89308	9.93e-07	5.97e-05	chrX	151953123	151974680	-	GABRE
ENSG00000130635.16	295.494	204.314	1243.3	1261.17	ENSG00000130635.16	751.07	2.11605	0.246377	8.58869	8.8e-18	4.29e-15	chr9	134641802	134844843	+	COL5A1
ENSG00000146555.20	13.1749	9.91814	103.369	98.5288	ENSG00000146555.20	56.2478	2.12094	0.397543	5.33511	9.55e-08	8.14e-06	chr7	3301251	4269000	+	SDK1
ENSG00000111885.7	15.9981	14.8772	108.155	135.751	ENSG00000111885.7	68.6953	2.13837	0.38367	5.57346	2.5e-08	2.43e-06	chr6	119177204	119349761	-	MAN1A1
ENSG00000166704.13	1.88213	5.95089	60.2989	71.1597	ENSG00000166704.13	34.8229	2.13915	0.426811	5.01194	5.39e-07	3.46e-05	chr19	57977075	58003349	-	ZNF606
ENSG00000256812.2	4.70532	3.96726	47.8562	90.8654	ENSG00000256812.2	36.8486	2.14505	0.425672	5.03921	4.67e-07	3.15e-05	chr16	55566683	55567687	+	CAPNS2
ENSG00000163207.7	96.9296	106.124	742.729	407.252	ENSG00000163207.7	338.259	2.1484	0.300061	7.15986	8.08e-13	2.02e-10	chr1	152908545	152911886	+	IVL
ENSG00000112902.12	0.941064	7.93452	82.3127	66.7806	ENSG00000112902.12	39.4922	2.15415	0.426709	5.04828	4.46e-07	3.02e-05	chr5	9035032	9546075	-	SEMA5A
ENSG00000120149.9	32.9372	29.7544	179.939	227.711	ENSG00000120149.9	117.586	2.16142	0.341982	6.32028	2.61e-10	3.9e-08	chr5	174724581	174730896	+	MSX2
ENSG00000151065.14	87.5189	30.7462	335.951	445.569	ENSG00000151065.14	224.946	2.17193	0.344513	6.30434	2.89e-10	4.25e-08	chr12	1946052	2004535	-	DCP1B
ENSG00000223764.2	10.3517	5.95089	100.498	78.823	ENSG00000223764.2	48.9059	2.18138	0.410025	5.3201	1.04e-07	8.65e-06	chr1	916864	921016	-	LINC02593
ENSG00000166183.16	4.70532	1.98363	43.0706	96.3392	ENSG00000166183.16	36.5247	2.19461	0.428529	5.12127	3.03e-07	2.19e-05	chr14	104085685	104115582	+	ASPG
ENSG00000203778.8	48.9353	20.8281	262.252	224.427	ENSG00000203778.8	139.111	2.1969	0.351925	6.24251	4.31e-10	6.09e-08	chr6	112087590	112102790	+	FAM229B
ENSG00000082482.14	76.2262	68.4352	423.049	402.873	ENSG00000082482.14	242.646	2.1977	0.284795	7.71677	1.19e-14	4.09e-12	chr1	215005774	215237090	+	KCNK2
ENSG00000183770.7	32.9372	22.8117	245.024	154.362	ENSG00000183770.7	113.784	2.20117	0.357106	6.16392	7.1e-10	9.66e-08	chr3	138944223	138947137	-	FOXL2
ENSG00000242732.4	29.173	15.869	126.34	232.09	ENSG00000242732.4	100.868	2.20161	0.375983	5.85562	4.75e-09	5.43e-07	chrX	72127109	72131901	-	RTL5
ENSG00000074410.14	62.1102	20.8281	262.252	332.808	ENSG00000074410.14	169.5	2.2082	0.356202	6.1993	5.67e-10	7.84e-08	chr15	63321377	63381846	-	CA12
ENSG00000182040.9	48.9353	13.8854	214.396	282.449	ENSG00000182040.9	139.916	2.2248	0.371901	5.98223	2.2e-09	2.73e-07	chr17	74916082	74923256	-	USH1G
ENSG00000144063.4	501.587	212.248	2370.8	1915.84	ENSG00000144063.4	1250.12	2.242	0.292622	7.66177	1.83e-14	5.96e-12	chr2	110083869	110116022	-	MALL
ENSG00000099250.18	79.9904	68.4352	583.846	370.03	ENSG00000099250.18	275.575	2.30529	0.299291	7.7025	1.33e-14	4.49e-12	chr10	33177491	33336262	-	NRP1
ENSG00000149131.17	502.528	555.416	2779.49	3101.47	ENSG00000149131.17	1734.73	2.31429	0.212601	10.8856	1.35e-27	1.92e-24	chr11	57597386	57619171	+	SERPING1
ENSG00000142556.19	114.81	73.3943	565.661	619.636	ENSG00000142556.19	343.375	2.32987	0.2814	8.27958	1.24e-16	5.32e-14	chr19	52012764	52030240	-	ZNF614
ENSG00000262406.3	10.3517	11.9018	88.0555	153.267	ENSG00000262406.3	65.894	2.33249	0.396397	5.88423	4e-09	4.66e-07	chr11	102862735	102874982	-	MMP12
ENSG00000118922.18	106.34	125.96	600.117	851.726	ENSG00000118922.18	421.036	2.34719	0.27161	8.64175	5.54e-18	2.77e-15	chr13	73686088	74133929	-	KLF12
ENSG00000136319.12	292.671	124.969	1414.63	1327.95	ENSG00000136319.12	790.055	2.34873	0.294005	7.98874	1.36e-15	5.37e-13	chr14	20256557	20305960	-	TTC5
ENSG00000126947.13	50.8174	40.6644	304.366	332.808	ENSG00000126947.13	182.164	2.36876	0.309075	7.66403	1.8e-14	5.96e-12	chrX	101550546	101554700	+	ARMCX1
ENSG00000153071.15	27.2908	29.7544	243.11	198.152	ENSG00000153071.15	124.577	2.37477	0.338894	7.0074	2.43e-12	5.48e-10	chr5	39371674	39462300	-	DAB2
ENSG00000047457.14	12.2338	15.869	130.169	149.983	ENSG00000047457.14	77.0636	2.414	0.377982	6.38654	1.7e-10	2.6e-08	chr3	149162409	149221829	-	CP
ENSG00000187634.13	88.46	69.427	561.832	495.928	ENSG00000187634.13	303.912	2.41769	0.277992	8.69696	3.41e-18	1.75e-15	chr1	923922	944575	+	SAMD11
ENSG00000171606.18	173.156	106.124	872.898	967.771	ENSG00000171606.18	529.987	2.42201	0.268593	9.0174	1.93e-19	1.32e-16	chr19	58183028	58213562	+	ZNF274
ENSG00000170627.11	21.6445	32.7299	231.624	223.332	ENSG00000170627.11	127.333	2.45603	0.340833	7.20598	5.76e-13	1.49e-10	chr12	54455949	54473602	-	GTSF1
ENSG00000171045.16	0.941064	2.97544	44.0277	116.045	ENSG00000171045.16	40.9973	2.50681	0.428686	5.84767	4.99e-09	5.63e-07	chr8	142212079	142403182	-	TSNARE1
ENSG00000177614.11	26.3498	10.91	263.209	143.414	ENSG00000177614.11	110.971	2.50757	0.378506	6.62491	3.47e-11	6.13e-09	chr1	230314489	230426332	-	PGBD5
ENSG00000115232.14	17.8802	5.95089	106.241	227.711	ENSG00000115232.14	89.4457	2.55298	0.397966	6.41506	1.41e-10	2.21e-08	chr2	181457201	181538940	+	ITGA4
ENSG00000171451.15	2.82319	0.991814	92.8411	55.833	ENSG00000171451.15	38.1223	2.55499	0.426965	5.98407	2.18e-09	2.72e-07	chr18	67506586	67516720	-	DSEL
ENSG00000187193.9	113.869	45.6235	603.946	743.345	ENSG00000187193.9	376.696	2.57714	0.316369	8.14601	3.76e-16	1.58e-13	chr16	56682469	56684196	+	MT1X
ENSG00000108001.16	19.7623	11.9018	163.668	187.205	ENSG00000108001.16	95.6343	2.60271	0.366802	7.09568	1.29e-12	2.98e-10	chr10	129835232	129973053	-	EBF3
ENSG00000198093.11	17.8802	12.8936	192.382	156.551	ENSG00000198093.11	94.9268	2.63197	0.36619	7.18743	6.6e-13	1.67e-10	chr19	51889234	51905040	-	ZNF649
ENSG00000106484.16	213.621	75.3779	1229.91	1336.71	ENSG00000106484.16	713.903	2.65523	0.312575	8.4947	1.98e-17	9.14e-15	chr7	130486170	130506465	+	MEST
ENSG00000181894.15	55.5228	45.6235	416.349	469.654	ENSG00000181894.15	246.787	2.70998	0.291772	9.28802	1.57e-20	1.16e-17	chr19	58126247	58155110	-	ZNF329
ENSG00000203326.12	39.5247	34.7135	390.507	321.861	ENSG00000203326.12	196.651	2.75656	0.309073	8.91879	4.71e-19	2.91e-16	chr19	53365692	53392217	+	ZNF525
ENSG00000153956.16	36.7015	7.93452	271.823	318.576	ENSG00000153956.16	158.759	2.75986	0.371745	7.42407	1.14e-13	3.39e-11	chr7	81946443	82443777	-	CACNA2D1
ENSG00000205420.11	4840.83	2435.9	34326.3	27601.2	ENSG00000205420.11	17301.1	2.76623	0.263926	10.4811	1.06e-25	1.22e-22	chr12	52487175	52493257	-	KRT6A
ENSG00000169715.15	922.242	730.967	6990.84	6160.24	ENSG00000169715.15	3701.07	2.79524	0.213787	13.0749	4.58e-39	2.12e-35	chr16	56625474	56627112	+	MT1E
ENSG00000154654.15	0	0	55.5132	89.7707	ENSG00000154654.15	36.321	2.84383	0.430178	6.61082	3.82e-11	6.68e-09	chr21	20998408	21543329	+	NCAM2
ENSG00000172296.13	13.1749	1.98363	151.226	157.646	ENSG00000172296.13	81.0076	2.85231	0.398898	7.15048	8.65e-13	2.12e-10	chr20	13008971	13169103	+	SPTLC3
ENSG00000167768.4	23.5266	60.5007	444.106	570.372	ENSG00000167768.4	274.626	2.94944	0.327891	8.99518	2.36e-19	1.56e-16	chr12	52674735	52680407	-	KRT1
ENSG00000267575.8	6.58745	5.95089	134.955	136.846	ENSG00000267575.8	71.0846	2.98798	0.391631	7.6296	2.35e-14	7.52e-12	chr19	27793430	27984984	+	ENSG00000267575
ENSG00000131711.15	114.81	78.3533	830.784	1475.74	ENSG00000131711.15	624.922	3.10673	0.289704	10.7238	7.87e-27	1.04e-23	chr5	72107233	72209565	+	MAP1B
ENSG00000185479.6	63.0513	36.6971	755.171	504.686	ENSG00000185479.6	339.902	3.11078	0.304567	10.2138	1.72e-24	1.77e-21	chr12	52446650	52452146	-	KRT6B
ENSG00000168032.10	7.52851	9.91814	211.525	149.983	ENSG00000168032.10	94.7385	3.13375	0.376992	8.31251	9.37e-17	4.13e-14	chr3	40387183	40428744	+	ENTPD3
ENSG00000106278.12	11.2928	12.8936	329.251	168.594	ENSG00000106278.12	130.508	3.22862	0.368352	8.76502	1.87e-18	9.88e-16	chr7	121873088	122062036	+	PTPRZ1
ENSG00000185686.18	17.8802	9.91814	240.238	316.387	ENSG00000185686.18	146.106	3.35297	0.3497	9.58814	8.97e-22	7.22e-19	chr22	22547700	22559361	-	PRAME
ENSG00000261824.8	1.88213	2.97544	135.912	151.077	ENSG00000261824.8	72.9617	3.53359	0.400955	8.81293	1.22e-18	6.84e-16	chr19	27681071	27794005	-	LINC00662
ENSG00000124126.14	9.41064	3.96726	349.351	198.152	ENSG00000124126.14	140.22	3.80266	0.373445	10.1827	2.37e-24	2.19e-21	chr20	48624251	48827999	-	PREX1
ENSG00000079308.20	39.5247	13.8854	559.918	908.654	ENSG00000079308.20	380.496	3.87712	0.329839	11.7546	6.69e-32	1.38e-28	chr2	217799587	218033982	-	TNS1
ENSG00000083814.13	0	0	9336.75	7444.4	ENSG00000083814.13	4195.29	9.23586	0.318254	29.0204	3.63e-185	6.73e-181	chr19	57719750	57727624	-	ZNF671
