# Supplementary material for: ZNF671 Silencing Affects Signaling Pathways in Head and Neck Cancer via Activation of Oncogenic Non-Coding RNAs
Source: Biomedicines. 2024 Oct 29;12(11):2482. doi: 10.3390/biomedicines12112482 (PMC11592198; doi:10.3390/biomedicines12112482)
Supplement: Supplementary file 1 [file biomedicines-12-02482-s001.zip › Supplementary Table S2.xlsx]

## Sheet: Galaxy73-(goseq_on_data_72_and_
Gene Ontology category	over_represented_pvalue	numDEInCat	numInCat	term	ontology	p_adjust_over_represented
GO:0009888	3.01869e-19	263	1993	tissue development	BP	6.93151e-15
GO:0060429	3.53736e-15	170	1208	epithelium development	BP	4.06124e-11
GO:0001568	1.49582e-14	119	784	blood vessel development	BP	1.01333e-10
GO:0072359	1.76522e-14	167	1213	circulatory system development	BP	1.01333e-10
GO:0001944	2.50663e-14	122	818	vasculature development	BP	1.15114e-10
GO:0001525	5.54332e-14	96	607	angiogenesis	BP	2.12143e-10
GO:0008544	2.88041e-13	66	363	epidermis development	BP	9.44856e-10
GO:0048514	4.83987e-13	105	701	blood vessel morphogenesis	BP	1.38917e-09
GO:0005615	1.11851e-12	332	3629	extracellular space	CC	2.85369e-09
GO:0035239	1.60969e-12	133	945	tube morphogenesis	BP	3.69618e-09
GO:2000026	4.39543e-12	184	1468	regulation of multicellular organismal development	BP	9.17525e-09
GO:0035295	5.16705e-12	154	1156	tube development	BP	9.88715e-09
GO:0005576	1.17236e-11	400	4598	extracellular region	CC	2.07074e-08
GO:0048646	1.74316e-11	160	1243	anatomical structure formation involved in morphogenesis	BP	2.85903e-08
GO:0043588	2.14663e-11	56	304	skin development	BP	3.28606e-08
GO:0030855	2.36817e-11	103	717	epithelial cell differentiation	BP	3.39862e-08
GO:0050793	4.9358e-11	288	2584	regulation of developmental process	BP	6.66681e-08
GO:0042127	6.94275e-11	198	1762	regulation of cell population proliferation	BP	8.85663e-08
GO:0050678	7.50704e-11	67	414	regulation of epithelial cell proliferation	BP	9.07245e-08
GO:0003700	8.07715e-11	179	1417	DNA-binding transcription factor activity	MF	9.27337e-08
GO:0000981	9.15778e-11	174	1369	DNA-binding transcription factor activity, RNA polymerase II-specific	MF	1.00134e-07
GO:0009611	1.09595e-10	90	576	response to wounding	BP	1.14388e-07
GO:0031012	3.69351e-10	88	572	extracellular matrix	CC	3.68741e-07
GO:0048856	3.89066e-10	571	5936	anatomical structure development	BP	3.72239e-07
GO:0030312	4.14371e-10	88	573	external encapsulating structure	CC	3.80591e-07
GO:0048513	5.32179e-10	371	3595	animal organ development	BP	4.69996e-07
GO:0050673	5.6642e-10	73	481	epithelial cell proliferation	BP	4.81709e-07
GO:0051239	2.78329e-09	297	2911	regulation of multicellular organismal process	BP	2.28249e-06
GO:0051241	3.49033e-09	133	1169	negative regulation of multicellular organismal process	BP	2.76362e-06
GO:0009913	4.01867e-09	42	236	epidermal cell differentiation	BP	3.07589e-06
GO:0032502	4.98107e-09	609	6528	developmental process	BP	3.68952e-06
GO:0009653	6.06977e-09	302	2792	anatomical structure morphogenesis	BP	4.35544e-06
GO:0000977	6.96774e-09	172	1418	RNA polymerase II transcription regulatory region sequence-specific DNA binding	MF	4.69509e-06
GO:0008283	7.03141e-09	217	2055	cell population proliferation	BP	4.69509e-06
GO:0000976	7.15653e-09	182	1516	transcription cis-regulatory region binding	MF	4.69509e-06
GO:0062023	7.73552e-09	69	431	collagen-containing extracellular matrix	CC	4.93397e-06
GO:0001067	8.07359e-09	182	1518	transcription regulatory region nucleic acid binding	MF	5.01043e-06
GO:1990837	9.4632e-09	187	1574	sequence-specific double-stranded DNA binding	MF	5.71826e-06
GO:0000978	1.44426e-08	150	1203	RNA polymerase II cis-regulatory region sequence-specific DNA binding	MF	8.50335e-06
GO:0030154	1.59886e-08	421	4300	cell differentiation	BP	9.04641e-06
GO:0045765	1.61529e-08	52	349	regulation of angiogenesis	BP	9.04641e-06
GO:0048869	1.88416e-08	423	4327	cellular developmental process	BP	1.0301e-05
GO:0000987	2.29879e-08	151	1224	cis-regulatory region sequence-specific DNA binding	MF	1.22755e-05
GO:1901342	2.38197e-08	52	355	regulation of vasculature development	BP	1.24306e-05
GO:0009887	3.15196e-08	135	1055	animal organ morphogenesis	BP	1.60834e-05
GO:0005882	3.5668e-08	29	215	intermediate filament	CC	1.78045e-05
GO:0016477	3.89841e-08	177	1595	cell migration	BP	1.90458e-05
GO:0002009	4.78444e-08	80	523	morphogenesis of an epithelium	BP	2.28876e-05
GO:0001503	5.91478e-08	65	427	ossification	BP	2.77174e-05
GO:0030155	6.45809e-08	106	800	regulation of cell adhesion	BP	2.96581e-05
GO:0030216	6.70266e-08	31	171	keratinocyte differentiation	BP	3.01777e-05
GO:0043565	6.99315e-08	193	1675	sequence-specific DNA binding	MF	3.08802e-05
GO:0010033	7.205e-08	307	3096	response to organic substance	BP	3.12153e-05
GO:0051094	7.60932e-08	161	1388	positive regulation of developmental process	BP	3.23565e-05
GO:0022603	9.9041e-08	125	988	regulation of anatomical structure morphogenesis	BP	4.13487e-05
GO:0042060	1.2003e-07	67	442	wound healing	BP	4.92165e-05
GO:0045595	1.34925e-07	182	1637	regulation of cell differentiation	BP	5.3578e-05
GO:0003690	1.35333e-07	190	1671	double-stranded DNA binding	MF	5.3578e-05
GO:0006357	1.59383e-07	274	2565	regulation of transcription by RNA polymerase II	BP	6.20296e-05
GO:0048018	2.0272e-07	53	488	receptor ligand activity	MF	7.75811e-05
GO:0070062	2.43159e-07	221	2206	extracellular exosome	CC	9.15315e-05
GO:0140110	2.55982e-07	213	1926	transcription regulator activity	MF	9.48041e-05
GO:0048729	2.83332e-07	89	635	tissue morphogenesis	BP	0.000103268
GO:1903561	3.14954e-07	223	2301	extracellular vesicle	CC	0.000111749
GO:0043230	3.21202e-07	223	2302	extracellular organelle	CC	0.000111749
GO:0065010	3.21202e-07	223	2302	extracellular membrane-bounded organelle	CC	0.000111749
GO:0007155	3.36058e-07	179	1537	cell adhesion	BP	0.000115173
GO:0045229	3.73217e-07	54	320	external encapsulating structure organization	BP	0.000126027
GO:0045111	4.2436e-07	33	253	intermediate filament cytoskeleton	CC	0.000139965
GO:0000122	4.26687e-07	119	952	negative regulation of transcription by RNA polymerase II	BP	0.000139965
GO:0001533	5.0121e-07	16	59	cornified envelope	CC	0.000162096
GO:0031424	5.26649e-07	16	84	keratinization	BP	0.000167957
GO:0045109	5.48761e-07	17	69	intermediate filament organization	BP	0.000172612
GO:0007275	6.08116e-07	472	4923	multicellular organism development	BP	0.000188697
GO:0030546	6.20085e-07	53	495	signaling receptor activator activity	MF	0.000189845
GO:0050680	9.16496e-07	30	176	negative regulation of epithelial cell proliferation	BP	0.000276846
GO:0030198	9.28365e-07	53	317	extracellular matrix organization	BP	0.000276846
GO:0043062	1.03638e-06	53	318	extracellular structure organization	BP	0.000301874
GO:1902895	1.03859e-06	16	47	positive regulation of miRNA transcription	BP	0.000301874
GO:0001667	1.21969e-06	66	492	ameboidal-type cell migration	BP	0.000350082
GO:0048659	1.27033e-06	31	179	smooth muscle cell proliferation	BP	0.000360114
GO:0001649	1.45099e-06	41	245	osteoblast differentiation	BP	0.000406311
GO:0048661	1.61128e-06	22	98	positive regulation of smooth muscle cell proliferation	BP	0.000445761
GO:0030545	1.9098e-06	55	530	signaling receptor regulator activity	MF	0.000522056
GO:0043542	1.96975e-06	41	281	endothelial cell migration	BP	0.000532111
GO:0045103	2.03807e-06	20	90	intermediate filament-based process	BP	0.000544165
GO:0006366	2.09358e-06	277	2662	transcription by RNA polymerase II	BP	0.00055256
GO:0051240	2.44832e-06	168	1556	positive regulation of multicellular organismal process	BP	0.000638845
GO:0031982	2.49196e-06	384	4143	vesicle	CC	0.000640063
GO:0048660	2.50874e-06	30	175	regulation of smooth muscle cell proliferation	BP	0.000640063
GO:0045667	2.56531e-06	27	140	regulation of osteoblast differentiation	BP	0.000647303
GO:0048870	2.70608e-06	186	1791	cell motility	BP	0.000675402
GO:0030334	2.73628e-06	116	1028	regulation of cell migration	BP	0.000675598
GO:1902893	2.80857e-06	18	61	regulation of miRNA transcription	BP	0.000686068
GO:0071310	3.11559e-06	246	2455	cellular response to organic substance	BP	0.000753055
GO:2000630	3.19279e-06	17	56	positive regulation of miRNA metabolic process	BP	0.000763675
GO:0006935	3.25694e-06	78	619	chemotaxis	BP	0.000770989
GO:0042330	3.63911e-06	78	621	taxis	BP	0.000849077
GO:0061448	3.66077e-06	45	275	connective tissue development	BP	0.000849077
GO:0070887	3.71892e-06	299	3105	cellular response to chemical stimulus	BP	0.000853938
GO:0061614	3.79229e-06	18	62	miRNA transcription	BP	0.000856667
GO:0051093	3.80542e-06	111	1000	negative regulation of developmental process	BP	0.000856667
GO:0008284	3.97882e-06	110	979	positive regulation of cell population proliferation	BP	0.000884737
GO:0061045	4.00717e-06	19	78	negative regulation of wound healing	BP	0.000884737
GO:0070106	5.22129e-06	6	7	interleukin-27-mediated signaling pathway	BP	0.00114182
GO:0008219	5.79846e-06	218	2151	cell death	BP	0.00125608
GO:0008285	6.08969e-06	89	791	negative regulation of cell population proliferation	BP	0.00130674
GO:0003007	6.14615e-06	43	260	heart morphogenesis	BP	0.00130674
GO:0010631	6.33213e-06	50	366	epithelial cell migration	BP	0.00133393
GO:0045104	6.72198e-06	19	89	intermediate filament cytoskeleton organization	BP	0.00140318
GO:2000145	6.86982e-06	120	1090	regulation of cell motility	BP	0.00141308
GO:0005198	6.89248e-06	86	802	structural molecule activity	MF	0.00141308
GO:0045669	7.08591e-06	18	74	positive regulation of osteoblast differentiation	BP	0.00143988
GO:0090132	7.71691e-06	50	369	epithelium migration	BP	0.00155435
GO:0033002	8.23081e-06	37	247	muscle cell proliferation	BP	0.00163417
GO:0040012	8.25552e-06	124	1134	regulation of locomotion	BP	0.00163417
GO:1903035	8.38112e-06	21	94	negative regulation of response to wounding	BP	0.00164485
GO:0032102	8.84577e-06	56	437	negative regulation of response to external stimulus	BP	0.00172133
GO:0006355	9.14053e-06	338	3425	regulation of DNA-templated transcription	BP	0.00176374
GO:0016525	9.22182e-06	23	149	negative regulation of angiogenesis	BP	0.0017646
GO:1903506	9.99694e-06	338	3427	regulation of nucleic acid-templated transcription	BP	0.0018958
GO:0060326	1.00726e-05	42	317	cell chemotaxis	BP	0.0018958
GO:0090130	1.05029e-05	50	374	tissue migration	BP	0.00196072
GO:2000181	1.11656e-05	23	151	negative regulation of blood vessel morphogenesis	BP	0.00205207
GO:0018149	1.1171e-05	11	36	peptide cross-linking	BP	0.00205207
GO:1901343	1.21304e-05	23	152	negative regulation of vasculature development	BP	0.00221063
GO:0030280	1.22761e-05	10	37	structural constituent of skin epidermis	MF	0.00221955
GO:2001141	1.25609e-05	338	3436	regulation of RNA biosynthetic process	BP	0.00224938
GO:0045095	1.26369e-05	14	101	keratin filament	CC	0.00224938
GO:0001936	1.3815e-05	27	183	regulation of endothelial cell proliferation	BP	0.00244015
GO:0009605	1.42719e-05	261	2877	response to external stimulus	BP	0.00248957
GO:0005125	1.43116e-05	28	236	cytokine activity	MF	0.00248957
GO:0070848	1.47948e-05	91	740	response to growth factor	BP	0.00255427
GO:2000628	1.69677e-05	19	74	regulation of miRNA metabolic process	BP	0.00290755
GO:0040011	1.78028e-05	150	1448	locomotion	BP	0.00302806
GO:0032963	1.99883e-05	21	107	collagen metabolic process	BP	0.00337479
GO:0002062	2.01711e-05	24	113	chondrocyte differentiation	BP	0.00338079
GO:0048407	2.04957e-05	7	11	platelet-derived growth factor binding	MF	0.00341031
GO:0007162	2.1708e-05	45	309	negative regulation of cell adhesion	BP	0.00358603
GO:0005518	2.18654e-05	18	69	collagen binding	MF	0.00358624
GO:0045599	2.30476e-05	15	60	negative regulation of fat cell differentiation	BP	0.00375333
GO:0061687	2.34214e-05	6	18	detoxification of inorganic compound	BP	0.00377568
GO:0048519	2.35137e-05	499	5870	negative regulation of biological process	BP	0.00377568
GO:0048738	2.79462e-05	38	241	cardiac muscle tissue development	BP	0.00445625
GO:0003674	3.25426e-05	1399	18275	molecular_function	MF	0.00512959
GO:0030856	3.26156e-05	27	164	regulation of epithelial cell differentiation	BP	0.00512959
GO:0065007	3.33692e-05	1031	12966	biological regulation	BP	0.00521241
GO:0048468	3.44645e-05	228	2154	cell development	BP	0.00531205
GO:0061311	3.44698e-05	10	31	cell surface receptor signaling pathway involved in heart development	BP	0.00531205
GO:0006351	3.72047e-05	343	3538	DNA-templated transcription	BP	0.0056953
GO:0033993	3.82707e-05	102	917	response to lipid	BP	0.00580461
GO:0097659	3.84244e-05	343	3540	nucleic acid-templated transcription	BP	0.00580461
GO:0043410	3.88452e-05	63	495	positive regulation of MAPK cascade	BP	0.00582983
GO:0048731	3.98008e-05	420	4455	system development	BP	0.00592608
GO:0045597	4.00027e-05	105	914	positive regulation of cell differentiation	BP	0.00592608
GO:0071944	4.24566e-05	544	6312	cell periphery	CC	0.00624929
GO:0051216	4.31089e-05	33	202	cartilage development	BP	0.00630488
GO:0002685	4.46716e-05	33	230	regulation of leukocyte migration	BP	0.00649208
GO:0099081	4.50924e-05	113	1036	supramolecular polymer	CC	0.00649395
GO:0001935	4.52501e-05	28	199	endothelial cell proliferation	BP	0.00649395
GO:0051798	4.63073e-05	6	12	positive regulation of hair follicle development	BP	0.0066044
GO:0040017	4.68795e-05	73	607	positive regulation of locomotion	BP	0.00664473
GO:0045682	4.89842e-05	15	66	regulation of epidermis development	BP	0.00690046
GO:0045604	5.3925e-05	14	59	regulation of epidermal cell differentiation	BP	0.00755015
GO:1901362	5.43772e-05	397	4229	organic cyclic compound biosynthetic process	BP	0.00756733
GO:0007507	5.48697e-05	78	611	heart development	BP	0.00757417
GO:0042221	5.5086e-05	386	4469	response to chemical	BP	0.00757417
GO:0045662	5.5951e-05	8	25	negative regulation of myoblast differentiation	BP	0.0076473
GO:0045598	5.88166e-05	25	147	regulation of fat cell differentiation	BP	0.00797234
GO:2000147	5.91618e-05	71	592	positive regulation of cell motility	BP	0.00797234
GO:0032774	5.95729e-05	343	3558	RNA biosynthetic process	BP	0.00797234
GO:0048878	5.97179e-05	116	1056	chemical homeostasis	BP	0.00797234
GO:0051252	6.31343e-05	360	3735	regulation of RNA metabolic process	BP	0.00837004
GO:0014706	6.34259e-05	39	257	striated muscle tissue development	BP	0.00837004
GO:0045892	6.62147e-05	143	1300	negative regulation of DNA-templated transcription	BP	0.00868812
GO:1903507	7.04868e-05	143	1302	negative regulation of nucleic acid-templated transcription	BP	0.00919613
GO:0099512	7.11958e-05	111	1027	supramolecular fiber	CC	0.00923615
GO:1902679	7.36074e-05	143	1304	negative regulation of RNA biosynthetic process	BP	0.00949535
GO:0065008	7.56908e-05	358	3771	regulation of biological quality	BP	0.00970956
GO:0048818	7.76226e-05	4	5	positive regulation of hair follicle maturation	BP	0.00990206
GO:0071363	8.05696e-05	85	711	cellular response to growth factor stimulus	BP	0.0102212
GO:0005788	8.39575e-05	45	311	endoplasmic reticulum lumen	CC	0.0105925
GO:0009636	9.08779e-05	33	248	response to toxic substance	BP	0.0114029
GO:0032101	9.46862e-05	106	1016	regulation of response to external stimulus	BP	0.0117935
GO:0001890	9.52921e-05	26	150	placenta development	BP	0.0117935
GO:0001216	9.55315e-05	61	467	DNA-binding transcription activator activity	MF	0.0117935
GO:0030335	9.71118e-05	68	567	positive regulation of cell migration	BP	0.0119245
GO:0098609	9.8332e-05	112	955	cell-cell adhesion	BP	0.0120009
GO:0030195	9.91513e-05	13	50	negative regulation of blood coagulation	BP	0.0120009
GO:0010941	9.93023e-05	167	1683	regulation of cell death	BP	0.0120009
GO:0002934	0.000100678	6	10	desmosome organization	BP	0.0121035
GO:1903034	0.000105668	28	172	regulation of response to wounding	BP	0.0126372
GO:0032642	0.000108477	18	98	regulation of chemokine production	BP	0.0128681
GO:0018130	0.00010872	381	4059	heterocycle biosynthetic process	BP	0.0128681
GO:0050920	0.000110235	33	229	regulation of chemotaxis	BP	0.0129805
GO:0061061	0.00011166	82	687	muscle structure development	BP	0.0130813
GO:0060343	0.000112838	9	26	trabecula formation	BP	0.0131522
GO:1900047	0.000117969	13	51	negative regulation of hemostasis	BP	0.0136808
GO:0030595	0.000120826	31	238	leukocyte chemotaxis	BP	0.0139219
GO:0061564	0.000121261	68	490	axon development	BP	0.0139219
GO:0019838	0.000122596	25	132	growth factor binding	MF	0.0140053
GO:0060537	0.000126836	56	422	muscle tissue development	BP	0.0144178
GO:0032602	0.000131586	18	99	chemokine production	BP	0.0148841
GO:0001228	0.000133235	60	463	DNA-binding transcription activator activity, RNA polymerase II-specific	MF	0.0149968
GO:0003151	0.000146796	17	80	outflow tract morphogenesis	BP	0.0164426
GO:0032501	0.000151356	641	7658	multicellular organismal process	BP	0.0168711
GO:2000725	0.000154724	7	21	regulation of cardiac muscle cell differentiation	BP	0.0171631
GO:0048568	0.000158337	58	451	embryonic organ development	BP	0.0174794
GO:0043408	0.000160524	80	693	regulation of MAPK cascade	BP	0.0176361
GO:0050819	0.000164762	13	54	negative regulation of coagulation	BP	0.0178956
GO:0010594	0.000164841	30	230	regulation of endothelial cell migration	BP	0.0178956
GO:0009719	0.000165662	168	1636	response to endogenous stimulus	BP	0.0178956
GO:0002043	0.000166003	9	55	blood vessel endothelial cell proliferation involved in sprouting angiogenesis	BP	0.0178956
GO:0051795	0.000168021	3	3	positive regulation of timing of catagen	BP	0.0180285
GO:0048518	0.000180424	560	6394	positive regulation of biological process	BP	0.0192693
GO:0019438	0.000185717	380	4075	aromatic compound biosynthetic process	BP	0.0197428
GO:0050865	0.000187891	76	716	regulation of cell activation	BP	0.0198541
GO:0060669	0.000188494	9	26	embryonic placenta morphogenesis	BP	0.0198541
GO:0040013	0.000191051	49	418	negative regulation of locomotion	BP	0.0199828
GO:0032682	0.000191456	8	27	negative regulation of chemokine production	BP	0.0199828
GO:0007166	0.000193275	268	2890	cell surface receptor signaling pathway	BP	0.0200814
GO:0007568	0.000194542	27	169	aging	BP	0.0201219
GO:0031175	0.000203129	116	966	neuron projection development	BP	0.0208251
GO:0005796	0.000203154	19	106	Golgi lumen	CC	0.0208251
GO:0050900	0.000205035	47	396	leukocyte migration	BP	0.0209245
GO:0010632	0.000220375	37	292	regulation of epithelial cell migration	BP	0.0223704
GO:2000027	0.000221152	24	129	regulation of animal organ morphogenesis	BP	0.0223704
GO:0010468	0.000223038	448	5360	regulation of gene expression	BP	0.0224623
GO:1901700	0.000224915	167	1682	response to oxygen-containing compound	BP	0.0225524
GO:0051797	0.000227623	7	19	regulation of hair follicle development	BP	0.0227247
GO:0061041	0.0002313	23	137	regulation of wound healing	BP	0.0229918
GO:1903763	0.000233908	4	6	gap junction channel activity involved in cell communication by electrical coupling	MF	0.02306
GO:0048598	0.000233995	75	616	embryonic morphogenesis	BP	0.02306
GO:0002376	0.000236717	240	2860	immune system process	BP	0.0232286
GO:0034654	0.00024004	372	3988	nucleobase-containing compound biosynthetic process	BP	0.0234545
GO:0061757	0.000242008	4	6	leukocyte adhesion to arterial endothelial cell	BP	0.0235466
GO:0050789	0.000246791	967	12226	regulation of biological process	BP	0.0239106
GO:0006915	0.000250661	188	1927	apoptotic process	BP	0.0241835
GO:0071772	0.00027397	28	177	response to BMP	BP	0.0261428
GO:0071773	0.00027397	28	177	cellular response to BMP stimulus	BP	0.0261428
GO:0045071	0.000274384	13	57	negative regulation of viral genome replication	BP	0.0261428
GO:0044851	0.000279935	5	9	hair cycle phase	BP	0.0264521
GO:0048819	0.000279935	5	9	regulation of hair follicle maturation	BP	0.0264521
GO:0001775	0.000286327	114	1142	cell activation	BP	0.0269452
GO:0002040	0.000288455	24	185	sprouting angiogenesis	BP	0.0270347
GO:0003206	0.000292344	23	126	cardiac chamber morphogenesis	BP	0.0272213
GO:0048522	0.000292816	507	5724	positive regulation of cellular process	BP	0.0272213
GO:0050921	0.000307304	22	144	positive regulation of chemotaxis	BP	0.0284528
GO:0048523	0.000309458	439	4919	negative regulation of cellular process	BP	0.0285372
GO:0012501	0.000317735	192	1986	programmed cell death	BP	0.0291833
GO:0120170	0.000336149	4	5	intraciliary transport particle B binding	MF	0.0307516
GO:0001502	0.000352991	7	19	cartilage condensation	BP	0.0320737
GO:0010817	0.000354746	62	520	regulation of hormone levels	BP	0.0320737
GO:0010273	0.000356188	4	15	detoxification of copper ion	BP	0.0320737
GO:1990169	0.000356188	4	15	stress response to copper ion	BP	0.0320737
GO:0052547	0.000361007	52	456	regulation of peptidase activity	BP	0.0323806
GO:0009889	0.0003659	386	4219	regulation of biosynthetic process	BP	0.0326261
GO:0046872	0.000366585	409	4227	metal ion binding	MF	0.0326261
GO:0030336	0.000370261	42	367	negative regulation of cell migration	BP	0.032826
GO:0045685	0.000374393	15	76	regulation of glial cell differentiation	BP	0.0329191
GO:0007435	0.000376349	10	32	salivary gland morphogenesis	BP	0.0329191
GO:0002548	0.000377904	11	69	monocyte chemotaxis	BP	0.0329191
GO:0060070	0.000378146	43	309	canonical Wnt signaling pathway	BP	0.0329191
GO:0010586	0.00037848	19	90	miRNA metabolic process	BP	0.0329191
GO:0003161	0.000381411	10	37	cardiac conduction system development	BP	0.0330489
GO:0023056	0.000383417	175	1751	positive regulation of signaling	BP	0.0330978
GO:0005488	0.000390487	1291	16517	binding	MF	0.0335818
GO:0045926	0.000395905	36	249	negative regulation of growth	BP	0.0339208
GO:0060485	0.000408843	42	313	mesenchyme development	BP	0.034899
GO:0001937	0.000430758	11	76	negative regulation of endothelial cell proliferation	BP	0.036577
GO:0071674	0.000431686	27	203	mononuclear cell migration	BP	0.036577
GO:0009617	0.000435793	68	775	response to bacterium	BP	0.0367892
GO:0048534	0.000446489	104	963	hematopoietic or lymphoid organ development	BP	0.0375542
GO:0022407	0.000450418	59	488	regulation of cell-cell adhesion	BP	0.0377464
GO:0010647	0.000459477	174	1747	positive regulation of cell communication	BP	0.0383655
GO:0045444	0.000466351	34	246	fat cell differentiation	BP	0.0387246
GO:0043169	0.000467151	415	4318	cation binding	MF	0.0387246
GO:0099513	0.000486219	83	787	polymeric cytoskeletal fiber	CC	0.0401603
GO:0042303	0.000490175	20	115	molting cycle	BP	0.0401979
GO:0042633	0.000490175	20	115	hair cycle	BP	0.0401979
GO:0009987	0.000495308	1308	17085	cellular process	BP	0.0404742
GO:0002763	0.00050228	12	59	positive regulation of myeloid leukocyte differentiation	BP	0.0408984
GO:0048762	0.000512028	36	252	mesenchymal cell differentiation	BP	0.0415448
GO:0009790	0.00052165	124	1133	embryo development	BP	0.0421765
GO:2000146	0.000533471	43	382	negative regulation of cell motility	BP	0.0429809
GO:0050794	0.000538162	917	11256	regulation of cellular process	BP	0.0432073
GO:0045596	0.000542302	77	716	negative regulation of cell differentiation	BP	0.043388
GO:1902608	0.000555549	2	2	positive regulation of large conductance calcium-activated potassium channel activity	BP	0.0442934
GO:1904645	0.000557479	12	55	response to amyloid-beta	BP	0.0442935
GO:0031326	0.000578172	379	4156	regulation of cellular biosynthetic process	BP	0.0457793
GO:0019219	0.000583511	377	4056	regulation of nucleobase-containing compound metabolic process	BP	0.0460432
GO:0051960	0.000587869	60	457	regulation of nervous system development	BP	0.0462282
GO:0003205	0.000611859	28	168	cardiac chamber development	BP	0.0479505
GO:0060986	0.000623859	12	57	endocrine hormone secretion	BP	0.0487247
GO:0061436	0.000631134	8	27	establishment of skin barrier	BP	0.0491258
